# Supplementary material for: A new species of Rain Frog (Brevicipitidae, Breviceps) endemic to Angola
Source: Zookeys. 2020 Oct 27;979:133–60. doi: 10.3897/zookeys.979.56863 (PMC7609483; doi:10.3897/zookeys.979.56863)
Supplement: XML Treatment for Breviceps ombelanonga [file zookeys.979.56863-treatment1.xml]

<!DOCTYPE tp:taxon-treatment
  PUBLIC "-//TaxonX//DTD Taxonomic Treatment Publishing DTD v0 20100105//EN" "tax-treatment-NSO.dtd">
<tp:taxon-treatment xmlns:tp="http://www.plazi.org/taxpub"><tp:treatment-meta><kwd-group><label>Taxon classification</label><kwd><named-content xmlns:xlink="http://www.w3.org/1999/xlink" content-type="kingdom">Animalia</named-content></kwd><kwd><named-content xmlns:xlink="http://www.w3.org/1999/xlink" content-type="order">Anura</named-content></kwd><kwd><named-content xmlns:xlink="http://www.w3.org/1999/xlink" content-type="family">Brevicipitidae</named-content></kwd></kwd-group><mixed-citation publication-type="journal"><person-group><name><surname>Nielsen</surname><given-names>Stuart V.</given-names></name><name><surname>Conradie</surname><given-names>Werner</given-names></name><name><surname>Ceríaco</surname><given-names>Luis M. P.</given-names></name><name><surname>Bauer</surname><given-names>Aaron M.</given-names></name><name><surname>Heinicke</surname><given-names>Matthew P.</given-names></name><name><surname>Stanley</surname><given-names>Edward L.</given-names></name><name><surname>Blackburn</surname><given-names>David C.</given-names></name></person-group><article-title>A new species of Rain Frog (<tp:taxon-name><tp:taxon-name-part taxon-name-part-type="family">Brevicipitidae</tp:taxon-name-part></tp:taxon-name>, <italic><tp:taxon-name><tp:taxon-name-part taxon-name-part-type="genus" reg="Breviceps">Breviceps</tp:taxon-name-part></tp:taxon-name></italic>) endemic to Angola</article-title><source>Zookeys</source><day>27</day><month>10</month><year>2020</year><volume>979</volume><fpage>133</fpage><lpage>160</lpage><pub-id pub-id-type="doi">10.3897/zookeys.979.56863</pub-id></mixed-citation></tp:treatment-meta><tp:nomenclature><tp:taxon-name><object-id xmlns:xlink="http://www.w3.org/1999/xlink" content-type="arpha" xlink:type="simple">978CF7A2-1BAB-5281-9133-7943C913494E</object-id>
            <tp:taxon-name-part taxon-name-part-type="genus" reg="Breviceps">Breviceps</tp:taxon-name-part>
            <tp:taxon-name-part taxon-name-part-type="species" reg="ombelanonga">ombelanonga</tp:taxon-name-part>
            <object-id xmlns:xlink="http://www.w3.org/1999/xlink" content-type="zoobank" xlink:type="simple">http://zoobank.org/E3815018-4176-4073-92B8-E65274D354FB</object-id>
          </tp:taxon-name><tp:taxon-status xmlns:xlink="http://www.w3.org/1999/xlink" xlink:type="simple">sp. nov.</tp:taxon-status><xref ref-type="fig" rid="F4">Figs 4</xref><xref ref-type="fig" rid="F5">, 5</xref><xref ref-type="fig" rid="F6">, 6</xref><xref ref-type="fig" rid="F7">, 7 Suggested common names: Angolan Rain Frog (English), Sapinho das Chuvas de Angola (Português).</xref></tp:nomenclature><tp:treatment-sec sec-type="Chresonymy" id="SECID0E64BI"><title>Chresonymy.<sup><xref ref-type="fn" rid="en1">1</xref></sup></title><p><italic><tp:taxon-name><tp:taxon-name-part taxon-name-part-type="genus" reg="Breviceps">Breviceps</tp:taxon-name-part> <tp:taxon-name-part taxon-name-part-type="species" reg="gibbosus">gibbosus</tp:taxon-name-part></tp:taxon-name></italic>: <xref ref-type="bibr" rid="B4">Bocage (1870</xref>: 68).</p><p><italic><tp:taxon-name><tp:taxon-name-part taxon-name-part-type="genus" reg="Breviceps">Breviceps</tp:taxon-name-part> <tp:taxon-name-part taxon-name-part-type="species" reg="gibbosus">gibbosus</tp:taxon-name-part></tp:taxon-name></italic>: <xref ref-type="bibr" rid="B5">Bocage (1873</xref>: 227).</p><p><italic><tp:taxon-name><tp:taxon-name-part taxon-name-part-type="genus" reg="Breviceps">Breviceps</tp:taxon-name-part> <tp:taxon-name-part taxon-name-part-type="species" reg="mossambicus">mossambicus</tp:taxon-name-part></tp:taxon-name></italic>: <xref ref-type="bibr" rid="B6">Bocage (1895</xref>: 182); <xref ref-type="bibr" rid="B45">Parker (1934</xref>: 194); Monard (1937: 29, 1938: 56); <xref ref-type="bibr" rid="B33">Laurent (1964</xref>: 156); <xref ref-type="bibr" rid="B9">Cei (1977</xref>: 17, 18); <xref ref-type="bibr" rid="B55">Ruas (1996</xref>: 23).</p><p><italic><tp:taxon-name><tp:taxon-name-part taxon-name-part-type="genus" reg="Rana">Rana</tp:taxon-name-part> <tp:taxon-name-part taxon-name-part-type="species" reg="mossambicus">mossambicus</tp:taxon-name-part></tp:taxon-name></italic>: Hellmich (1957: 30).</p><p><italic><tp:taxon-name><tp:taxon-name-part taxon-name-part-type="genus" reg="Breviceps">Breviceps</tp:taxon-name-part></tp:taxon-name></italic> “<italic><tp:taxon-name><tp:taxon-name-part taxon-name-part-type="genus" reg="Breviceps"/><tp:taxon-name-part taxon-name-part-type="species" reg="mossambicus">mossambicus</tp:taxon-name-part></tp:taxon-name>-<tp:taxon-name><tp:taxon-name-part taxon-name-part-type="genus" reg="Breviceps"/><tp:taxon-name-part taxon-name-part-type="species" reg="adspersus">adspersus</tp:taxon-name-part></tp:taxon-name></italic>” complex: <xref ref-type="bibr" rid="B52">Poynton (1982</xref>: 67); <xref ref-type="bibr" rid="B56">Ruas (2002</xref>: 142).</p><p><italic><tp:taxon-name><tp:taxon-name-part taxon-name-part-type="genus" reg="Breviceps">Breviceps</tp:taxon-name-part> <tp:taxon-name-part taxon-name-part-type="species" reg="adspersus">adspersus</tp:taxon-name-part></tp:taxon-name></italic> [part]: <xref ref-type="bibr" rid="B53">Poynton and Broadley (1985</xref>: 52).</p><p><italic><tp:taxon-name><tp:taxon-name-part taxon-name-part-type="genus" reg="Breviceps">Breviceps</tp:taxon-name-part></tp:taxon-name></italic> sp.: <xref ref-type="bibr" rid="B35">Marques et al. (2018</xref>: 81); <xref ref-type="bibr" rid="B14">Ceríaco et al. (2020</xref>: 63).</p><p><tp:taxon-name><tp:taxon-name-part taxon-name-part-type="genus" reg="Breviceps">Breviceps</tp:taxon-name-part> <tp:taxon-name-part taxon-name-part-type="uncertainty-rank">cf.</tp:taxon-name-part> <tp:taxon-name-part taxon-name-part-type="species" reg="adspersus">adspersus</tp:taxon-name-part></tp:taxon-name>: <xref ref-type="bibr" rid="B3">Baptista et al. (2019</xref>: 270).</p></tp:treatment-sec><tp:treatment-sec sec-type="material" id="SECID0ERDCI"><title>Material examined.</title><p><bold><italic>Holotype</italic>.</bold> UF Herp 187172 (field number <named-content xmlns:xlink="http://www.w3.org/1999/xlink" content-type="dwc:institutional_code" xlink:type="simple">MCZ</named-content> A-36476), an adult male, Kawa Camp Headquarters, 1 km south of the Kwanza River, Kissama National Park (<named-content xmlns:xlink="http://www.w3.org/1999/xlink" content-type="dwc:verbatimCoordinates" xlink:type="simple"><named-content content-type="geo-json" specific-use="{&#34;type&#34;:&#34;Point&#34;,&#34;coordinates&#34;:[13.369314,-9.183068]}" id="NCID0EEECI" xlink:type="simple">-9.183068, 13.369314</named-content></named-content>, WGS-84, elevation 151 m above sea level), Luanda Province, Angola, collected by LMPC, Mariana P. Marques, Philip Pastor, and John Cavagnaro on 2 June 2016 at approx. 22:00. <bold><italic>Paratypes</italic></bold> (5 males, 1 female, 1 sex unknown) UF Herp 187173 (field number <named-content xmlns:xlink="http://www.w3.org/1999/xlink" content-type="dwc:institutional_code" xlink:type="simple">MCZ</named-content> A-36495), an adult male, Kawa Camp Headquarters, 1 km south of the Kwanza River, Kissama National Park (<named-content xmlns:xlink="http://www.w3.org/1999/xlink" content-type="dwc:verbatimCoordinates" xlink:type="simple"><named-content content-type="geo-json" specific-use="{&#34;type&#34;:&#34;Point&#34;,&#34;coordinates&#34;:[13.369314,-9.183068]}" id="NCID0EUECI" xlink:type="simple">-9.183068, 13.369314</named-content></named-content>, WGS-84, elevation 151 m above sea level), Luanda Province, Angola, collected by LMPC, Mariana P. Marques, Philip Pastor, and John Cavagnaro on 8 June 2016; <named-content xmlns:xlink="http://www.w3.org/1999/xlink" content-type="dwc:institutional_code" xlink:type="simple">MHNCUP</named-content>/ANF 320 (field number AMB 11736), sub-adult (sex unknown), Embala Seque, 14 km N of Cassumbi village (<named-content xmlns:xlink="http://www.w3.org/1999/xlink" content-type="dwc:verbatimCoordinates" xlink:type="simple"><named-content content-type="geo-json" specific-use="{&#34;type&#34;:&#34;Point&#34;,&#34;coordinates&#34;:[16.667410,-11.083845]}" id="NCID0EBFCI" xlink:type="simple">-11.083845, 16.66741</named-content></named-content>), Bié Province, Angola, collected by LMPC, Mariana P. Marques, and Adam Ferguson on 16 June 2019; <named-content xmlns:xlink="http://www.w3.org/1999/xlink" content-type="dwc:institutional_code" xlink:type="simple">PEM</named-content> A12800 (field number WC-4591), adult male, Cuanavale River source lake (<named-content xmlns:xlink="http://www.w3.org/1999/xlink" content-type="dwc:verbatimCoordinates" xlink:type="simple"><named-content content-type="geo-json" specific-use="{&#34;type&#34;:&#34;Point&#34;,&#34;coordinates&#34;:[18.894850,-13.089343]}" id="NCID0EOFCI" xlink:type="simple">-13.089343, 18.89485</named-content></named-content>, 1396 m above sea level), Moxico Province, Angola, collected by Werner Conradie and Luke Verburgt on 24 October 2016; <named-content xmlns:xlink="http://www.w3.org/1999/xlink" content-type="dwc:institutional_code" xlink:type="simple">PEM</named-content> A12537 (field number WC-3924), juvenile male, Cuito River source lake (<named-content xmlns:xlink="http://www.w3.org/1999/xlink" content-type="dwc:verbatimCoordinates" xlink:type="simple"><named-content content-type="geo-json" specific-use="{&#34;type&#34;:&#34;Point&#34;,&#34;coordinates&#34;:[18.360120,-12.689350]}" id="NCID0E2FCI" xlink:type="simple">-12.68935, 18.36012</named-content></named-content>, 1435 m above sea level), Moxico Province, Angola, collected by Werner Conradie and Ninda Baptista on 18 February 2016 October; <named-content xmlns:xlink="http://www.w3.org/1999/xlink" content-type="dwc:institutional_code" xlink:type="simple">PEM</named-content> A12787 (field number WC-4756), adult male, Quembo River source lake (<named-content xmlns:xlink="http://www.w3.org/1999/xlink" content-type="dwc:verbatimCoordinates" xlink:type="simple"><named-content content-type="geo-json" specific-use="{&#34;type&#34;:&#34;Point&#34;,&#34;coordinates&#34;:[19.043970,-13.135440]}" id="NCID0EIGCI" xlink:type="simple">-13.13544, 19.04397</named-content></named-content>, 1375 m above sea level), Moxico Province, Angola collected by Werner Conradie on 11 November 2016; <named-content xmlns:xlink="http://www.w3.org/1999/xlink" content-type="dwc:institutional_code" xlink:type="simple">PEM</named-content> A12770 (field number WC-4827), adult female, Cuando River source (<named-content xmlns:xlink="http://www.w3.org/1999/xlink" content-type="dwc:verbatimCoordinates" xlink:type="simple"><named-content content-type="geo-json" specific-use="{&#34;type&#34;:&#34;Point&#34;,&#34;coordinates&#34;:[19.135640,-13.003340]}" id="NCID0EVGCI" xlink:type="simple">-13.00334, 19.13564</named-content></named-content>, 1364 m above sea level), Moxico Province, Angola, collected by Werner Conradie and James Harvey on 22 November 2016; <named-content xmlns:xlink="http://www.w3.org/1999/xlink" content-type="dwc:institutional_code" xlink:type="simple">SAIAB</named-content> 204537 (field number Ang16-RB12), adult male, Quembo River source lake (<named-content xmlns:xlink="http://www.w3.org/1999/xlink" content-type="dwc:verbatimCoordinates" xlink:type="simple"><named-content content-type="geo-json" specific-use="{&#34;type&#34;:&#34;Point&#34;,&#34;coordinates&#34;:[19.045280,-13.135830]}" id="NCID0ECHCI" xlink:type="simple">-13.13583, 19.04528</named-content></named-content>), Moxico Province, Angola, collected by Roger Bills on 9 November 2016.</p></tp:treatment-sec><tp:treatment-sec sec-type="diagnosis" id="SECID0EHHCI"><title>Diagnosis.</title><p>A species referable to <italic><tp:taxon-name><tp:taxon-name-part taxon-name-part-type="genus" reg="Breviceps">Breviceps</tp:taxon-name-part></tp:taxon-name></italic> due to the following characteristics (<xref ref-type="bibr" rid="B51">Poynton 1964</xref>; <xref ref-type="bibr" rid="B41">Minter et al. 2017</xref>): snout extremely abbreviated; mouth narrow and downturned near jaw joint; short limbs which, at rest in life, are held close to the body, not projecting beyond the body outline; digits I and V short or rudimentary; inner metatarsal tubercle well developed and notably longer than pedal digit III, narrowly separated from a prominent conical outer metatarsal tubercle. Additionally, the results of the molecular phylogenetic analyses support this species as embedded within the diversity of <italic><tp:taxon-name><tp:taxon-name-part taxon-name-part-type="genus" reg="Breviceps">Breviceps</tp:taxon-name-part></tp:taxon-name></italic>, specifically within the <italic><tp:taxon-name><tp:taxon-name-part taxon-name-part-type="genus" reg="Breviceps">B.</tp:taxon-name-part> <tp:taxon-name-part taxon-name-part-type="species" reg="mossambicus">mossambicus</tp:taxon-name-part></tp:taxon-name></italic> group (Fig. <xref ref-type="fig" rid="F1">1B</xref>). <italic><tp:taxon-name><tp:taxon-name-part taxon-name-part-type="genus" reg="Breviceps">Breviceps</tp:taxon-name-part> <tp:taxon-name-part taxon-name-part-type="species" reg="ombelanonga">ombelanonga</tp:taxon-name-part></tp:taxon-name></italic> can be diagnosed from other species of <italic><tp:taxon-name><tp:taxon-name-part taxon-name-part-type="genus" reg="Breviceps">Breviceps</tp:taxon-name-part></tp:taxon-name></italic> and especially those in the <italic><tp:taxon-name><tp:taxon-name-part taxon-name-part-type="genus" reg="Breviceps">B.</tp:taxon-name-part> <tp:taxon-name-part taxon-name-part-type="species" reg="mossambicus">mossambicus</tp:taxon-name-part></tp:taxon-name></italic> group by the combination of lacking a visible tympanum, males having a single, uniformly dark gular patch that is continuous with the mask extending from the eye, having generally smooth dorsal skin, lacking many small tubercles on the palmar surfaces (as in, e.g., <italic><tp:taxon-name><tp:taxon-name-part taxon-name-part-type="genus" reg="Breviceps">B.</tp:taxon-name-part> <tp:taxon-name-part taxon-name-part-type="species" reg="branchi">branchi</tp:taxon-name-part></tp:taxon-name></italic> and <italic><tp:taxon-name><tp:taxon-name-part taxon-name-part-type="genus" reg="Breviceps">B.</tp:taxon-name-part> <tp:taxon-name-part taxon-name-part-type="species" reg="sylvestris">sylvestris</tp:taxon-name-part></tp:taxon-name></italic>; FitzSimons 1930; <xref ref-type="bibr" rid="B15">Channing 2012</xref>), lacking pale spots along flanks and a pale patch above the vent (both present in <italic><tp:taxon-name><tp:taxon-name-part taxon-name-part-type="genus" reg="Breviceps">B.</tp:taxon-name-part> <tp:taxon-name-part taxon-name-part-type="species" reg="poweri">poweri</tp:taxon-name-part></tp:taxon-name></italic>; <xref ref-type="bibr" rid="B45">Parker 1934</xref>; <xref ref-type="bibr" rid="B21">du Preez and Carruthers 2017</xref>), lacking short dark band below nares (as in <italic><tp:taxon-name><tp:taxon-name-part taxon-name-part-type="genus" reg="Breviceps">B.</tp:taxon-name-part> <tp:taxon-name-part taxon-name-part-type="species" reg="poweri">poweri</tp:taxon-name-part></tp:taxon-name></italic>; <xref ref-type="bibr" rid="B21">du Preez and Carruthers 2017</xref>), lacking confluent inner and outer metatarsal tubercles, having a relatively narrower head, shorter thigh, and shorter manual digit III (Fig. <xref ref-type="fig" rid="F2">2</xref>; Table <xref ref-type="table" rid="T4">4</xref>), and having an advertisement call with both a longer interval between consecutive calls and a higher average dominant frequency (Fig. <xref ref-type="fig" rid="F3">3</xref>).</p><p>The new species can be distinguished from other species of <italic><tp:taxon-name><tp:taxon-name-part taxon-name-part-type="genus" reg="Breviceps">Breviceps</tp:taxon-name-part></tp:taxon-name></italic> occurring in the region by the following: pale paravertebral and dorsolateral patches are lacking, although a fine dorsolateral band may be present (versus no pale paravertebral or dorsolateral spots or patches in <italic><tp:taxon-name><tp:taxon-name-part taxon-name-part-type="genus" reg="Breviceps">B.</tp:taxon-name-part> <tp:taxon-name-part taxon-name-part-type="species" reg="mossambicus">mossambicus</tp:taxon-name-part></tp:taxon-name></italic>; series of both paravertebral and dorsolateral pale spots and patches present in <italic><tp:taxon-name><tp:taxon-name-part taxon-name-part-type="genus" reg="Breviceps">B.</tp:taxon-name-part> <tp:taxon-name-part taxon-name-part-type="species" reg="adspersus">adspersus</tp:taxon-name-part></tp:taxon-name></italic>, a series of pale dorsolateral spots or patches present in <italic><tp:taxon-name><tp:taxon-name-part taxon-name-part-type="genus" reg="Breviceps">B.</tp:taxon-name-part> <tp:taxon-name-part taxon-name-part-type="species" reg="poweri">poweri</tp:taxon-name-part></tp:taxon-name></italic>); no conspicuous light patch above vent (present in <italic><tp:taxon-name><tp:taxon-name-part taxon-name-part-type="genus" reg="Breviceps">B.</tp:taxon-name-part> <tp:taxon-name-part taxon-name-part-type="species" reg="poweri">poweri</tp:taxon-name-part></tp:taxon-name></italic>); manual digit IV reaching approximately midway between the proximal and distal subarticular tubercles of manual digit III (versus nearly reaching distal subarticular tubercle of manual digit III in <italic><tp:taxon-name><tp:taxon-name-part taxon-name-part-type="genus" reg="Breviceps">B.</tp:taxon-name-part> <tp:taxon-name-part taxon-name-part-type="species" reg="mossambicus">mossambicus</tp:taxon-name-part></tp:taxon-name></italic>; not reaching or barely passing the proximal subarticular tubercle of the manual digit III in <italic><tp:taxon-name><tp:taxon-name-part taxon-name-part-type="genus" reg="Breviceps">B.</tp:taxon-name-part> <tp:taxon-name-part taxon-name-part-type="species" reg="poweri">poweri</tp:taxon-name-part></tp:taxon-name></italic>; similar to <italic><tp:taxon-name><tp:taxon-name-part taxon-name-part-type="genus" reg="Breviceps">B.</tp:taxon-name-part> <tp:taxon-name-part taxon-name-part-type="species" reg="adspersus">adspersus</tp:taxon-name-part></tp:taxon-name></italic> in usually not reaching the distal subarticular of manual digit III); gular region with a single uniformly dark patch (versus a pair of marbled to freckled patches in <italic><tp:taxon-name><tp:taxon-name-part taxon-name-part-type="genus" reg="Breviceps">B.</tp:taxon-name-part> <tp:taxon-name-part taxon-name-part-type="species" reg="adspersus">adspersus</tp:taxon-name-part></tp:taxon-name></italic>).</p><p>The advertisement call of the new species (Table <xref ref-type="table" rid="T5">5</xref>, Fig. <xref ref-type="fig" rid="F3">3</xref>) can be differentiated from other potential Angolan congeners by its duration (0.175 ± 0.083 s; shorter than in <italic><tp:taxon-name><tp:taxon-name-part taxon-name-part-type="genus" reg="Breviceps">B.</tp:taxon-name-part> <tp:taxon-name-part taxon-name-part-type="species" reg="adspersus">adspersus</tp:taxon-name-part></tp:taxon-name></italic> 0.196 ± 0.047 s and <italic><tp:taxon-name><tp:taxon-name-part taxon-name-part-type="genus" reg="Breviceps">B.</tp:taxon-name-part> <tp:taxon-name-part taxon-name-part-type="species" reg="mossambicus">mossambicus</tp:taxon-name-part></tp:taxon-name></italic>, 0.500 ± 0.070 s, and longer than in <italic><tp:taxon-name><tp:taxon-name-part taxon-name-part-type="genus" reg="Breviceps">B.</tp:taxon-name-part> <tp:taxon-name-part taxon-name-part-type="species" reg="poweri">poweri</tp:taxon-name-part></tp:taxon-name></italic>, 0.140 ± 0.012 s), longer interval between consecutive calls (0.996 ± 0.133 s; <italic><tp:taxon-name><tp:taxon-name-part taxon-name-part-type="genus" reg="Breviceps">B.</tp:taxon-name-part> <tp:taxon-name-part taxon-name-part-type="species" reg="adspersus">adspersus</tp:taxon-name-part></tp:taxon-name></italic>, 0.745 ± 0.636 s; <italic><tp:taxon-name><tp:taxon-name-part taxon-name-part-type="genus" reg="Breviceps">B.</tp:taxon-name-part> <tp:taxon-name-part taxon-name-part-type="species" reg="mossambicus">mossambicus</tp:taxon-name-part></tp:taxon-name></italic>, 0.710 ± 0.168 s; <italic><tp:taxon-name><tp:taxon-name-part taxon-name-part-type="genus" reg="Breviceps">B.</tp:taxon-name-part> <tp:taxon-name-part taxon-name-part-type="species" reg="poweri">poweri</tp:taxon-name-part></tp:taxon-name></italic>, 0.743 ± 0.166 s), and a higher dominant frequency (2156 Hz; <italic><tp:taxon-name><tp:taxon-name-part taxon-name-part-type="genus" reg="Breviceps">B.</tp:taxon-name-part> <tp:taxon-name-part taxon-name-part-type="species" reg="adspersus">adspersus</tp:taxon-name-part></tp:taxon-name></italic>, 1742 ± 100 Hz; <italic><tp:taxon-name><tp:taxon-name-part taxon-name-part-type="genus" reg="Breviceps">B.</tp:taxon-name-part> <tp:taxon-name-part taxon-name-part-type="species" reg="mossambicus">mossambicus</tp:taxon-name-part></tp:taxon-name></italic>, 1835 ± 107 Hz; <italic><tp:taxon-name><tp:taxon-name-part taxon-name-part-type="genus" reg="Breviceps">B.</tp:taxon-name-part> <tp:taxon-name-part taxon-name-part-type="species" reg="poweri">poweri</tp:taxon-name-part></tp:taxon-name></italic>, 1728 ± 83 Hz). The number of pulses per call (28–34) are similar to <italic><tp:taxon-name><tp:taxon-name-part taxon-name-part-type="genus" reg="Breviceps">B.</tp:taxon-name-part> <tp:taxon-name-part taxon-name-part-type="species" reg="adspersus">adspersus</tp:taxon-name-part></tp:taxon-name></italic> (14–31), <italic><tp:taxon-name><tp:taxon-name-part taxon-name-part-type="genus" reg="Breviceps">B.</tp:taxon-name-part> <tp:taxon-name-part taxon-name-part-type="species" reg="mossambicus">mossambicus</tp:taxon-name-part></tp:taxon-name></italic> (7–31), and <italic><tp:taxon-name><tp:taxon-name-part taxon-name-part-type="genus" reg="Breviceps">B.</tp:taxon-name-part> <tp:taxon-name-part taxon-name-part-type="species" reg="poweri">poweri</tp:taxon-name-part></tp:taxon-name></italic> (10–74).</p><table-wrap id="T5" position="float" orientation="portrait"><label>Table 5.</label><caption><p>Comparison of the main variables for the advertisement calls of <italic><tp:taxon-name><tp:taxon-name-part taxon-name-part-type="genus" reg="Breviceps">Breviceps</tp:taxon-name-part> <tp:taxon-name-part taxon-name-part-type="species" reg="ombelanonga">ombelanonga</tp:taxon-name-part></tp:taxon-name></italic> sp. nov., <italic><tp:taxon-name><tp:taxon-name-part taxon-name-part-type="genus" reg="Breviceps">Breviceps</tp:taxon-name-part> <tp:taxon-name-part taxon-name-part-type="species" reg="mossambicus">mossambicus</tp:taxon-name-part></tp:taxon-name></italic>, <italic><tp:taxon-name><tp:taxon-name-part taxon-name-part-type="genus" reg="Breviceps">Breviceps</tp:taxon-name-part> <tp:taxon-name-part taxon-name-part-type="species" reg="adspersus">adspersus</tp:taxon-name-part></tp:taxon-name></italic> and <italic><tp:taxon-name><tp:taxon-name-part taxon-name-part-type="genus" reg="Breviceps">Breviceps</tp:taxon-name-part> <tp:taxon-name-part taxon-name-part-type="species" reg="poweri">poweri</tp:taxon-name-part></tp:taxon-name></italic>. Comparative data taken from <xref ref-type="bibr" rid="B39">Minter (1997</xref>, <xref ref-type="bibr" rid="B40">2003</xref>).</p></caption><table id="TID0EXADI" rules="all"><tbody><tr><th rowspan="1" colspan="1"/><th rowspan="1" colspan="2"><italic><tp:taxon-name><tp:taxon-name-part taxon-name-part-type="genus" reg="Breviceps">B.</tp:taxon-name-part> <tp:taxon-name-part taxon-name-part-type="species" reg="ombelanonga">ombelanonga</tp:taxon-name-part></tp:taxon-name></italic> sp. nov.</th><th rowspan="1" colspan="2">
                    <italic><tp:taxon-name><tp:taxon-name-part taxon-name-part-type="genus" reg="Breviceps">B.</tp:taxon-name-part> <tp:taxon-name-part taxon-name-part-type="species" reg="adspersus">adspersus</tp:taxon-name-part></tp:taxon-name></italic>
                  </th><th rowspan="1" colspan="2">
                    <italic><tp:taxon-name><tp:taxon-name-part taxon-name-part-type="genus" reg="Breviceps">B.</tp:taxon-name-part> <tp:taxon-name-part taxon-name-part-type="species" reg="mossambicus">mossambicus</tp:taxon-name-part></tp:taxon-name></italic>
                  </th><th rowspan="1" colspan="2">
                    <italic><tp:taxon-name><tp:taxon-name-part taxon-name-part-type="genus" reg="Breviceps">B.</tp:taxon-name-part> <tp:taxon-name-part taxon-name-part-type="species" reg="poweri">poweri</tp:taxon-name-part></tp:taxon-name></italic>
                  </th></tr><tr><td rowspan="1" colspan="1"/><td rowspan="1" colspan="1">avg ± sd</td><td rowspan="1" colspan="1">range</td><td rowspan="1" colspan="1">avg ± sd</td><td rowspan="1" colspan="1">range</td><td rowspan="1" colspan="1">avg ± sd</td><td rowspan="1" colspan="1">range</td><td rowspan="1" colspan="1">avg ± sd</td><td rowspan="1" colspan="1">range</td></tr><tr><td rowspan="1" colspan="1">
                    <bold>Call duration (s)</bold>
                  </td><td rowspan="1" colspan="1">0.175 ± 0.083</td><td rowspan="1" colspan="1">0.064–0.342</td><td rowspan="1" colspan="1">0.196 ± 0.047</td><td rowspan="1" colspan="1">0.077–0.293</td><td rowspan="1" colspan="1">0.500 ± 0.070</td><td rowspan="1" colspan="1">0.036–0.079</td><td rowspan="1" colspan="1">0.140 ± 0.012</td><td rowspan="1" colspan="1">0.111–0.160</td></tr><tr><td rowspan="1" colspan="1">
                    <bold>Call interval (s)</bold>
                  </td><td rowspan="1" colspan="1">0.996 ± 0.133</td><td rowspan="1" colspan="1">0.742–1.190</td><td rowspan="1" colspan="1">0.745 ± 0.636</td><td rowspan="1" colspan="1">0.363–0.745*</td><td rowspan="1" colspan="1">0.710 ± 0.168</td><td rowspan="1" colspan="1">0.396–1.17</td><td rowspan="1" colspan="1">0.743 ± 0.166</td><td rowspan="1" colspan="1">0.500–1.100</td></tr><tr><td rowspan="1" colspan="1">
                    <bold>No. of pulses/call</bold>
                  </td><td rowspan="1" colspan="1">30 ± 2.6</td><td rowspan="1" colspan="1">28–34</td><td rowspan="1" colspan="1">23 ± 3.3</td><td rowspan="1" colspan="1">14–31</td><td rowspan="1" colspan="1">9 ± 1.2</td><td rowspan="1" colspan="1">7–13</td><td rowspan="1" colspan="1">30 ± 16.3</td><td rowspan="1" colspan="1">10–74</td></tr><tr><td rowspan="1" colspan="1">
                    <bold>Dominant frequency (Hz)</bold>
                  </td><td rowspan="1" colspan="1">2156</td><td rowspan="1" colspan="1">na</td><td rowspan="1" colspan="1">1742 ± 100</td><td rowspan="1" colspan="1">1482–2179</td><td rowspan="1" colspan="1">1835 ± 107</td><td rowspan="1" colspan="1">1600–2193</td><td rowspan="1" colspan="1">1728 ± 83</td><td rowspan="1" colspan="1">1557–1903</td></tr></tbody></table></table-wrap></tp:treatment-sec><tp:treatment-sec sec-type="description" id="SECID0E62CI"><title>Description of the holotype.</title><p>Adult male (<abbrev xmlns:xlink="http://www.w3.org/1999/xlink" xlink:title="snout-urostyle length" id="ABBRID0EF3CI" xlink:type="simple">SUL</abbrev> 30.5 mm), with globular body and well-developed short limbs with medialmost and lateralmost digits reduced (Fig. <xref ref-type="fig" rid="F4">4</xref>; Table <xref ref-type="table" rid="T3">3</xref>); snout abbreviated, protruding and angular in lateral profile, blunt and rectangular in dorsal view; eyes projecting beyond profile of head in both dorsal and ventral views; pupils horizontally elliptical; nares small oval slits, directed horizontally and visible in dorsal and lateral views; mouth narrow and directed ventrally near jaw joint; choana largely obscured by maxillae in ventral view; well-developed gland at midline of palate between choana; tongue ovoid and filling floor of mouth, and lacking median papilla; single medial bony point on lower jaw at symphysis; tympana not distinguishable; teeth absent on premaxilla, maxilla, and vomer.</p><fig id="F4" position="float" orientation="portrait"><object-id xmlns:xlink="http://www.w3.org/1999/xlink" content-type="doi" xlink:type="simple">10.3897/zookeys.979.56863.figure4</object-id><object-id xmlns:xlink="http://www.w3.org/1999/xlink" content-type="arpha" xlink:type="simple">4B4E06A0-D1A9-57B4-8A2C-2B55EA479874</object-id><label>Figure 4.</label><caption><p><italic><tp:taxon-name><tp:taxon-name-part taxon-name-part-type="genus" reg="Breviceps">Breviceps</tp:taxon-name-part> <tp:taxon-name-part taxon-name-part-type="species" reg="ombelanonga">ombelanonga</tp:taxon-name-part></tp:taxon-name></italic> sp. nov. holotype male (UF Herp 187172): <bold>A</bold> in life photo <bold>B</bold> dorsal and ventral aspects <bold>C</bold> additional views of the holotype, including the left pes, frontal, right lateral, and left manus and mental. Scale bar: 10 mm. Photographs by J. Cavagnaro (<bold>A</bold>) and SVN (<bold>B, C</bold>).</p></caption><graphic xmlns:xlink="http://www.w3.org/1999/xlink" xlink:href="zookeys-979-133-g004.jpg" position="float" orientation="portrait" xlink:type="simple" id="oo_467832.jpg"><uri content-type="original_file" xlink:type="simple">https://binary.pensoft.net/fig/467832</uri></graphic></fig><p>Skin of dorsum and head smooth, and weakly glandular with irregular folds; skin of ventrum smooth; skin folds overlying vent creating triangular shape.</p><p>Limbs short with digits I and V short or rudimentary; webbing absent on manus and pes; nuptial pads absent and adhesive glands not discernable; relative manual digit lengths when adpressed: III&gt;II&gt;I&gt;IV; only tip of first pedal digit extending beyond fleshy webbing and sole; fourth (outer) manual digit reaches midway between the large tubercle at metacarpophalangeal joint and subarticular tubercle at most proximal interphalangeal joint; finger tips conical, not expanded; several small globular palmar tubercles; single subarticular tubercles present on pedal digits II, III, and IV; pedal digit V very short, falling short of most proximal subarticular tubercle of pedal digit IV; well-developed (though not keratinized) inner metatarsal tubercle visibly longer than pedal digit III, separated from conical outer metatarsal tubercle by deep cleft.</p></tp:treatment-sec><tp:treatment-sec sec-type="Coloration" id="SECID0EV4CI"><title>Coloration.</title><p>In life, dorsum of body mottled dark brown on pale tan base, transitioning to golden yellow on the lateral aspects, before stark transition to solid dark brown flanks with a dark boundary becoming paler ventrally (Fig. <xref ref-type="fig" rid="F4">4</xref>); limbs dark grayish brown dorsally; plantar and palmar surfaces pale grayish brown; subarticular, palmar, and inner and outer metatarsal tubercles pale gray; posterior dorsum dark gray-brown with scattered pale gray spots; bold facial mask composed of broad dark brown stripe running obliquely downwards, from margin of lower eyelid towards base of arm (but not attaining it) and joining dorsolateral aspect of gular patch, giving appearance of a large dark bib; region below nares generally same coloration as dorsal and lateral rostrum, and not more darkly pigmented; lower eyelid with white opaque patch at anterior margin; margins of mouth and lateral angle of mouth off-white to cream; gular patch uniformly dark anteriorly, becoming mottled posteriorly and merging with ventral coloration; pectoral region and ventrum creamy pale gray with scattered punctate gray dots sometimes coalescing into larger spots in the gular region and laterally; iris bright orange, scattered with dark brown flecks (dark brown in preservative), with black pupil (pale gray in preservative; no mid-vertebral line; faint pale line extending across posterior hindlimbs extending between heels.</p><p>In preservative, coloration is largely similar but more muted and overall darker (Fig. <xref ref-type="fig" rid="F4">4</xref>).</p></tp:treatment-sec><tp:treatment-sec sec-type="description" id="SECID0EF5CI"><title>Measurements.</title><p>Measurements of the type series are shown in Table <xref ref-type="table" rid="T3">3</xref>.</p></tp:treatment-sec><tp:treatment-sec sec-type="variation" id="SECID0EP5CI"><title>Variations.</title><p>All specimens resemble the holotype in the absence of a visible tympanum, and skin that is densely granular dorsally and laterally and smooth ventrally (Figs <xref ref-type="fig" rid="F5">5</xref>–<xref ref-type="fig" rid="F6">6</xref>). The distal tip of manual digit IV reaches well past the proximal subarticular tubercle of manual digit III in all specimens. <named-content xmlns:xlink="http://www.w3.org/1999/xlink" content-type="dwc:institutional_code" xlink:type="simple">PEM</named-content> A12770 have both manual digit II and III proximal subarticular tubercles divided. Inner and outer metatarsal tubercles not separated by a deep cleft in paratypes <named-content xmlns:xlink="http://www.w3.org/1999/xlink" content-type="dwc:institutional_code" xlink:type="simple">PEM</named-content> A12800, <named-content xmlns:xlink="http://www.w3.org/1999/xlink" content-type="dwc:institutional_code" xlink:type="simple">PEM</named-content> A12537, <named-content xmlns:xlink="http://www.w3.org/1999/xlink" content-type="dwc:institutional_code" xlink:type="simple">PEM</named-content> A12787, <named-content xmlns:xlink="http://www.w3.org/1999/xlink" content-type="dwc:institutional_code" xlink:type="simple">PEM</named-content> A12770 and <named-content xmlns:xlink="http://www.w3.org/1999/xlink" content-type="dwc:institutional_code" xlink:type="simple">SAIAB</named-content> 204537.</p><fig id="F5" position="float" orientation="portrait"><object-id xmlns:xlink="http://www.w3.org/1999/xlink" content-type="doi" xlink:type="simple">10.3897/zookeys.979.56863.figure5</object-id><object-id xmlns:xlink="http://www.w3.org/1999/xlink" content-type="arpha" xlink:type="simple">F6C977D0-814A-5ED9-A6C6-69E2F53D5EAD</object-id><label>Figure 5.</label><caption><p>Variation in color and pattern within living paratypes of <italic><tp:taxon-name><tp:taxon-name-part taxon-name-part-type="genus" reg="Breviceps">B.</tp:taxon-name-part> <tp:taxon-name-part taxon-name-part-type="species" reg="ombelanonga">ombelanonga</tp:taxon-name-part></tp:taxon-name></italic> sp. nov.: <bold>A, B</bold> sub-adult (of unknown sex) from Embala Seque (14 km N of Cassumbi village), Bié Province (MHNCUP_ANF 0320) <bold>C</bold> juvenile male, Cuito River source lake, Moxico Province (<named-content xmlns:xlink="http://www.w3.org/1999/xlink" content-type="dwc:institutional_code" xlink:type="simple">PEM</named-content> A12537) <bold>D</bold> adult female, Cuando River source, Moxico Province (<named-content xmlns:xlink="http://www.w3.org/1999/xlink" content-type="dwc:institutional_code" xlink:type="simple">PEM</named-content> A12770) <bold>E</bold> adult male, Quembo River source lake, Moxico Province (<named-content xmlns:xlink="http://www.w3.org/1999/xlink" content-type="dwc:institutional_code" xlink:type="simple">PEM</named-content> A12787) <bold>F</bold> adult male, Cuanavale River source lake, Moxico Province (<named-content xmlns:xlink="http://www.w3.org/1999/xlink" content-type="dwc:institutional_code" xlink:type="simple">PEM</named-content> A12800). Photographs by LMPC (<bold>A, B</bold>) and WC (<bold>C–F</bold>).</p></caption><graphic xmlns:xlink="http://www.w3.org/1999/xlink" xlink:href="zookeys-979-133-g005.jpg" position="float" orientation="portrait" xlink:type="simple" id="oo_467833.jpg"><uri content-type="original_file" xlink:type="simple">https://binary.pensoft.net/fig/467833</uri></graphic></fig><p>Color and pattern in UF Herp 187173 is very similar to the holotype. Dorsum gray with scattered black spots (<named-content xmlns:xlink="http://www.w3.org/1999/xlink" content-type="dwc:institutional_code" xlink:type="simple">MHNCUP</named-content>/ANF 320); red with scattered black blotches in two specimens (<named-content xmlns:xlink="http://www.w3.org/1999/xlink" content-type="dwc:institutional_code" xlink:type="simple">PEM</named-content> A12537 and <named-content xmlns:xlink="http://www.w3.org/1999/xlink" content-type="dwc:institutional_code" xlink:type="simple">PEM</named-content> A12770), dark brown to black with red spots and markings (<named-content xmlns:xlink="http://www.w3.org/1999/xlink" content-type="dwc:institutional_code" xlink:type="simple">PEM</named-content> A12787 and <named-content xmlns:xlink="http://www.w3.org/1999/xlink" content-type="dwc:institutional_code" xlink:type="simple">PEM</named-content> A12800), light brown with red spots and darker black blotches (<named-content xmlns:xlink="http://www.w3.org/1999/xlink" content-type="dwc:institutional_code" xlink:type="simple">SAIAB</named-content> 204537). Interocular bar visible in all paratypes, except <named-content xmlns:xlink="http://www.w3.org/1999/xlink" content-type="dwc:institutional_code" xlink:type="simple">PEM</named-content> A12537, <named-content xmlns:xlink="http://www.w3.org/1999/xlink" content-type="dwc:institutional_code" xlink:type="simple">PEM</named-content> A12770 and <named-content xmlns:xlink="http://www.w3.org/1999/xlink" content-type="dwc:institutional_code" xlink:type="simple">SAIAB</named-content> 204537. Light dorsolateral patches present in <named-content xmlns:xlink="http://www.w3.org/1999/xlink" content-type="dwc:institutional_code" xlink:type="simple">PEM</named-content> A12878, absent in <named-content xmlns:xlink="http://www.w3.org/1999/xlink" content-type="dwc:institutional_code" xlink:type="simple">PEM</named-content> A12770, dark black band present in <named-content xmlns:xlink="http://www.w3.org/1999/xlink" content-type="dwc:institutional_code" xlink:type="simple">PEM</named-content> A12537. Mid-vertebral line present in most paratypes, but very faint in <named-content xmlns:xlink="http://www.w3.org/1999/xlink" content-type="dwc:institutional_code" xlink:type="simple">PEM</named-content> A12537 and <named-content xmlns:xlink="http://www.w3.org/1999/xlink" content-type="dwc:institutional_code" xlink:type="simple">PEM</named-content> A12770, and absent in <named-content xmlns:xlink="http://www.w3.org/1999/xlink" content-type="dwc:institutional_code" xlink:type="simple">SAIAB</named-content> 204537 and <named-content xmlns:xlink="http://www.w3.org/1999/xlink" content-type="dwc:institutional_code" xlink:type="simple">MHNCUP</named-content>/ANF 320. Heel-to-heel line present in all specimens, but faint in UF Herp 187173, <named-content xmlns:xlink="http://www.w3.org/1999/xlink" content-type="dwc:institutional_code" xlink:type="simple">PEM</named-content> A12537, and <named-content xmlns:xlink="http://www.w3.org/1999/xlink" content-type="dwc:institutional_code" xlink:type="simple">PEM</named-content> A12770. A broad, black stripe runs obliquely downwards from margin of lower eyelid towards base of arm, not reaching the shoulder in all specimens. Dark orbital band partly reaching the gular patch in all specimens, falling short in <named-content xmlns:xlink="http://www.w3.org/1999/xlink" content-type="dwc:institutional_code" xlink:type="simple">PEM</named-content> A12770 (female). Anterior to the orbital bar, a broad white stripe runs down to angle of mouth and onto upper and lower lips in all individuals. Gular patch uniform dark brown to black in all paratypes, except <named-content xmlns:xlink="http://www.w3.org/1999/xlink" content-type="dwc:institutional_code" xlink:type="simple">PEM</named-content> A12537 in which it is dark brown with scattered darker blotches. Pectoral region white, with scattered spots in all specimens. Ventrum white with scattered darker spots in all paratypes.</p><fig id="F6" position="float" orientation="portrait"><object-id xmlns:xlink="http://www.w3.org/1999/xlink" content-type="doi" xlink:type="simple">10.3897/zookeys.979.56863.figure6</object-id><object-id xmlns:xlink="http://www.w3.org/1999/xlink" content-type="arpha" xlink:type="simple">D0F20672-35BF-5351-A59C-ECD4AD58AAE0</object-id><label>Figure 6.</label><caption><p>Variation in color and pattern within preserved paratypes of <italic><tp:taxon-name><tp:taxon-name-part taxon-name-part-type="genus" reg="Breviceps">B.</tp:taxon-name-part> <tp:taxon-name-part taxon-name-part-type="species" reg="ombelanonga">ombelanonga</tp:taxon-name-part></tp:taxon-name></italic> sp. nov.: <bold>A</bold> an adult male from Kawa Camp Headquarters, Luanda Province (UF Herp 187173) <bold>B</bold> sub-adult (of unknown sex) from Embala Seque, Bié Province (MHNCUPANF 320) <bold>C</bold> adult male from Cuanavale River source lake, Moxico Province (<named-content xmlns:xlink="http://www.w3.org/1999/xlink" content-type="dwc:institutional_code" xlink:type="simple">PEM</named-content> A12800) <bold>D</bold> juvenile male from Cuito River source lake, Moxico Province (<named-content xmlns:xlink="http://www.w3.org/1999/xlink" content-type="dwc:institutional_code" xlink:type="simple">PEM</named-content> A12537) <bold>E</bold> adult male from Quembo River source lake, Moxico Province (<named-content xmlns:xlink="http://www.w3.org/1999/xlink" content-type="dwc:institutional_code" xlink:type="simple">PEM</named-content> A12787) <bold>F</bold> adult female from Cuando River source, Moxico Province (<named-content xmlns:xlink="http://www.w3.org/1999/xlink" content-type="dwc:institutional_code" xlink:type="simple">PEM</named-content> A12770); and <bold>G</bold> adult male from Quembo River source lake, Moxico Province (<named-content xmlns:xlink="http://www.w3.org/1999/xlink" content-type="dwc:institutional_code" xlink:type="simple">SAIAB</named-content> 204537). Photographs by SVN (<bold>A</bold>), LMPC (<bold>B</bold>), and WC (<bold>C–G</bold>).</p></caption><graphic xmlns:xlink="http://www.w3.org/1999/xlink" xlink:href="zookeys-979-133-g006.jpg" position="float" orientation="portrait" xlink:type="simple" id="oo_467834.jpg"><uri content-type="original_file" xlink:type="simple">https://binary.pensoft.net/fig/467834</uri></graphic></fig></tp:treatment-sec><tp:treatment-sec sec-type="Advertisement call" id="SECID0EAHDI"><title>Advertisement call.</title><p>The following call description is based on a recording of a paratype male (<named-content xmlns:xlink="http://www.w3.org/1999/xlink" content-type="dwc:institutional_code" xlink:type="simple">PEM</named-content> A12800) from the source lake of the Cuanavale River recorded on 24 October 2016 at 8:50 in the morning. Ambient temperature was not recorded. Frogs began calling during the daytime following heavy rains, and stopped after sunset. Call sites were among leaf litter in dense miombo woodland. The call can be described as a short whistle with a call duration of 0.064–0.342 seconds and call interval of 0.742–1.190 seconds. Each call consists of about 28–34 pulses and a dominant frequency of 2156 Hz (Table <xref ref-type="table" rid="T4">4</xref>, Fig. <xref ref-type="fig" rid="F2">2</xref>). The small number of calls from a geographically restricted sample does not allow for further statistical analysis.</p></tp:treatment-sec><tp:treatment-sec sec-type="distribution" id="SECID0ETHDI"><title>Distribution.</title><p>Based on our phylogenetic analysis, this species is currently confirmed from three widely separated localities and elevations ranging from near sea level to &gt; 1400 m: i) Kissama National Park, on the outskirts of Angola’s capital city, Luanda, in coastal western Angola (Luanda Province); ii) central Angola (Bié Province); and iii) the source of the Cuanavale, Cuito, Cuando and Quembo rivers (Moxico Province). The identity of other known Angolan localities for <italic><tp:taxon-name><tp:taxon-name-part taxon-name-part-type="genus" reg="Breviceps">Breviceps</tp:taxon-name-part></tp:taxon-name></italic> (black diamonds) remain uncertain without additional sampling and genetic data (Fig. <xref ref-type="fig" rid="F1">1</xref>, Appendix <xref ref-type="app" rid="app1">1</xref>; see <xref ref-type="bibr" rid="B35">Marques et al. 2018</xref>).</p></tp:treatment-sec><tp:treatment-sec sec-type="Genetic divergence" id="SECID0EIIDI"><title>Genetic divergence.</title><p><italic><tp:taxon-name><tp:taxon-name-part taxon-name-part-type="genus" reg="Breviceps">Breviceps</tp:taxon-name-part> <tp:taxon-name-part taxon-name-part-type="species" reg="ombelanonga">ombelanonga</tp:taxon-name-part></tp:taxon-name></italic> differs from other species within the <italic><tp:taxon-name><tp:taxon-name-part taxon-name-part-type="genus" reg="Breviceps">B.</tp:taxon-name-part> <tp:taxon-name-part taxon-name-part-type="species" reg="mossambicus">mossambicus</tp:taxon-name-part></tp:taxon-name></italic> group by net uncorrected mitochondrial <italic>p</italic>-distances of at least 9% (12S) and 11% (16S; Table <xref ref-type="table" rid="T2">2</xref>), as well as unique nuclear haplotypes for both <abbrev xmlns:xlink="http://www.w3.org/1999/xlink" xlink:title="recombination activating protein 1" id="ABBRID0EKJDI" xlink:type="simple">RAG1</abbrev> and <abbrev xmlns:xlink="http://www.w3.org/1999/xlink" xlink:title="brain derived neurotrophic factor" id="ABBRID0EOJDI" xlink:type="simple">BDNF</abbrev> (Fig. <xref ref-type="fig" rid="F1">1B</xref>).</p></tp:treatment-sec><tp:treatment-sec sec-type="habitat" id="SECID0EWJDI"><title>Habitat and natural history notes.</title><p>The preferred habitat for <italic><tp:taxon-name><tp:taxon-name-part taxon-name-part-type="genus" reg="Breviceps">B.</tp:taxon-name-part> <tp:taxon-name-part taxon-name-part-type="species" reg="ombelanonga">ombelanonga</tp:taxon-name-part></tp:taxon-name></italic> ranges from typical western Angolan savannah, with sandy soils and vegetation dominated by <italic><tp:taxon-name><tp:taxon-name-part taxon-name-part-type="genus" reg="Adansonia">Adansonia</tp:taxon-name-part> <tp:taxon-name-part taxon-name-part-type="species" reg="digitata">digitata</tp:taxon-name-part></tp:taxon-name></italic>, <italic><tp:taxon-name><tp:taxon-name-part taxon-name-part-type="genus" reg="Euphorbia">Euphorbia</tp:taxon-name-part> <tp:taxon-name-part taxon-name-part-type="species" reg="conspicua">conspicua</tp:taxon-name-part></tp:taxon-name></italic>, <italic><tp:taxon-name><tp:taxon-name-part taxon-name-part-type="genus" reg="Acacia">Acacia</tp:taxon-name-part> <tp:taxon-name-part taxon-name-part-type="species" reg="welwitschii">welwitschii</tp:taxon-name-part></tp:taxon-name></italic> and <italic><tp:taxon-name><tp:taxon-name-part taxon-name-part-type="genus" reg="Combretum">Combretum</tp:taxon-name-part></tp:taxon-name></italic> sp., together with a good grass coverage (<xref ref-type="bibr" rid="B24">Grandvaux-Barbosa 1970</xref>), to dense Angolan wet miombo woodland in the east (Fig. <xref ref-type="fig" rid="F7">7</xref>). The type series was collected after gentle rains, either by hand or in traps. The holotype was first observed feeding on small, unidentified ants (family <tp:taxon-name><tp:taxon-name-part taxon-name-part-type="family">Formicidae</tp:taxon-name-part></tp:taxon-name>). No information is available on egg deposit sites and clutch sizes. One of us (WC) has discovered remains of <italic><tp:taxon-name><tp:taxon-name-part taxon-name-part-type="genus" reg="Breviceps">B.</tp:taxon-name-part> <tp:taxon-name-part taxon-name-part-type="species" reg="ombelanonga">ombelanonga</tp:taxon-name-part></tp:taxon-name></italic> in the stomach contents of two snake species, <italic><tp:taxon-name><tp:taxon-name-part taxon-name-part-type="genus" reg="Kladirostratus">Kladirostratus</tp:taxon-name-part> <tp:taxon-name-part taxon-name-part-type="species" reg="acutus">acutus</tp:taxon-name-part></tp:taxon-name></italic> (<tp:taxon-name><tp:taxon-name-part taxon-name-part-type="family">Psammophiidae</tp:taxon-name-part></tp:taxon-name>; <named-content xmlns:xlink="http://www.w3.org/1999/xlink" content-type="dwc:institutional_code" xlink:type="simple">PEM</named-content> R23450) and <italic><tp:taxon-name><tp:taxon-name-part taxon-name-part-type="genus" reg="Causus">Causus</tp:taxon-name-part> <tp:taxon-name-part taxon-name-part-type="species" reg="bilineatus">bilineatus</tp:taxon-name-part></tp:taxon-name></italic> (<tp:taxon-name><tp:taxon-name-part taxon-name-part-type="family">Viperidae</tp:taxon-name-part></tp:taxon-name>; <named-content xmlns:xlink="http://www.w3.org/1999/xlink" content-type="dwc:institutional_code" xlink:type="simple">PEM</named-content> R23321) from the Cuando and Cuito River sources, respectively.</p><fig id="F7" position="float" orientation="portrait"><object-id xmlns:xlink="http://www.w3.org/1999/xlink" content-type="doi" xlink:type="simple">10.3897/zookeys.979.56863.figure7</object-id><object-id xmlns:xlink="http://www.w3.org/1999/xlink" content-type="arpha" xlink:type="simple">8A41F3C2-284D-5F4E-8C2F-EA48B1BFF78B</object-id><label>Figure 7.</label><caption><p>Photos of typical habitat of <italic><tp:taxon-name><tp:taxon-name-part taxon-name-part-type="genus" reg="Breviceps">B.</tp:taxon-name-part> <tp:taxon-name-part taxon-name-part-type="species" reg="ombelanonga">ombelanonga</tp:taxon-name-part></tp:taxon-name></italic> sp. nov.: <bold>A</bold> a view of the Kwanza River and bordering savannah, near the type locality, in Kissama National Park, Luanda Province <bold>B</bold> savannah near Embala Seque (14 km N of Cassumbi village), Bié Province <bold>C</bold> Cuanavale River source lake and associated miombo savannah woodland. Photographs by LMPC (<bold>A, B</bold>) and WC (<bold>C</bold>).</p></caption><graphic xmlns:xlink="http://www.w3.org/1999/xlink" xlink:href="zookeys-979-133-g007.jpg" position="float" orientation="portrait" xlink:type="simple" id="oo_467835.jpg"><uri content-type="original_file" xlink:type="simple">https://binary.pensoft.net/fig/467835</uri></graphic></fig></tp:treatment-sec><tp:treatment-sec sec-type="etymology" id="SECID0ETODI"><title>Etymology.</title><p>The name <italic>ombelanonga</italic> is a derived combination of two words in Umbundu, a native Angolan language, for rain (<italic>ombela</italic>) and frog (<italic>anonga</italic>). The species epithet is used as an invariable noun in apposition to the generic name.</p></tp:treatment-sec><tp:treatment-sec sec-type="conservation status" id="SECID0EHPDI"><title>Conservation status.</title><p>Given that it appears widely distributed, we suggest that <italic><tp:taxon-name><tp:taxon-name-part taxon-name-part-type="genus" reg="Breviceps">B.</tp:taxon-name-part> <tp:taxon-name-part taxon-name-part-type="species" reg="ombelanonga">ombelanonga</tp:taxon-name-part></tp:taxon-name></italic> be included in the IUCN category of Least Concern. The type locality lies within Kissama National Park, which grants some legal protection from major habitat degradation and loss, though the park has recently experienced significant wildfires. Additionally, the paratype localities in southeastern Angola (visited during field activities related to the <xref ref-type="bibr" rid="B43">National Geographic Okavango Wilderness Project 2017</xref>) are relatively pristine and ecologically intact miombo savannah that comprise an area recently proposed for formal protection.</p></tp:treatment-sec><tp:treatment-sec><!--Section generated to contain objects referenced in tp:taxon-treatment.--><fig id="F1" position="float" orientation="portrait"><object-id xmlns:xlink="http://www.w3.org/1999/xlink" content-type="doi" xlink:type="simple">10.3897/zookeys.979.56863.figure1</object-id><object-id xmlns:xlink="http://www.w3.org/1999/xlink" content-type="arpha" xlink:type="simple">6AD7186E-AACB-56E4-B9E9-82E58C1394C6</object-id><label>Figure 1.</label><caption><p>Geographic distribution and phylogenetic relationships of <italic><tp:taxon-name><tp:taxon-name-part taxon-name-part-type="genus" reg="Breviceps">Breviceps</tp:taxon-name-part></tp:taxon-name></italic> spp. included in this study. <bold>A</bold> Map of Angola and surrounding countries with all known <italic><tp:taxon-name><tp:taxon-name-part taxon-name-part-type="genus" reg="Breviceps">Breviceps</tp:taxon-name-part></tp:taxon-name></italic> spp. sampling localities indicated on legend. The proposed distributions of <italic><tp:taxon-name><tp:taxon-name-part taxon-name-part-type="genus" reg="Breviceps">B.</tp:taxon-name-part> <tp:taxon-name-part taxon-name-part-type="species" reg="adspersus">adspersus</tp:taxon-name-part></tp:taxon-name></italic> and <italic><tp:taxon-name><tp:taxon-name-part taxon-name-part-type="genus" reg="Breviceps">B.</tp:taxon-name-part> <tp:taxon-name-part taxon-name-part-type="species" reg="poweri">poweri</tp:taxon-name-part></tp:taxon-name></italic> (blue and red polygons, respectively) are from <xref ref-type="bibr" rid="B29">IUCN (2013a</xref>, <xref ref-type="bibr" rid="B30">b</xref>), but should be considered tentative and worthy of reevaluation in light of recent studies. Furthermore, <italic><tp:taxon-name><tp:taxon-name-part taxon-name-part-type="genus" reg="Breviceps">B.</tp:taxon-name-part> <tp:taxon-name-part taxon-name-part-type="species" reg="mossambicus">mossambicus</tp:taxon-name-part></tp:taxon-name></italic> is not mapped as no samples of certain identification occur west of Malawi (see <xref ref-type="bibr" rid="B44">Nielsen et al. 2018</xref>). <bold>B</bold> Multi-locus phylogeny of <italic><tp:taxon-name><tp:taxon-name-part taxon-name-part-type="genus" reg="Breviceps">Breviceps</tp:taxon-name-part></tp:taxon-name></italic>, with select clades collapsed that are not relevant directly to the <italic><tp:taxon-name><tp:taxon-name-part taxon-name-part-type="genus" reg="Breviceps">B.</tp:taxon-name-part> <tp:taxon-name-part taxon-name-part-type="species" reg="mossambicus">mossambicus</tp:taxon-name-part></tp:taxon-name></italic> group. The backbone is from the likelihood analysis, although Bayesian analyses produced a nearly identical topology (with any topological differences subtended by poor support). A black dot at each node indicates high support (e.g., Bayesian posterior probability &gt; 0.95, Maximum Likelihood bootstrap &gt; 90), while values below that cutoff are indicated for deep nodes only. Tapered bars to the right of voucher IDs indicate from which Angolan locality they were collected. <bold>C</bold> Median-joining networks for the two nuclear loci indicating a lack of shared haplotypes between candidate and recognized species. Hash marks indicate unique sequence differences between lineages, and black circles are hypothetical intermediate haplotypes.</p></caption><graphic xmlns:xlink="http://www.w3.org/1999/xlink" xlink:href="zookeys-979-133-g001.jpg" position="float" orientation="portrait" xlink:type="simple" id="oo_467829.jpg"><uri content-type="original_file" xlink:type="simple">https://binary.pensoft.net/fig/467829</uri></graphic></fig><fig id="F2" position="float" orientation="portrait"><object-id xmlns:xlink="http://www.w3.org/1999/xlink" content-type="doi" xlink:type="simple">10.3897/zookeys.979.56863.figure2</object-id><object-id xmlns:xlink="http://www.w3.org/1999/xlink" content-type="arpha" xlink:type="simple">DEDFDF2C-B7DD-5FD3-84F5-5ED4A26E4336</object-id><label>Figure 2.</label><caption><p><abbrev xmlns:xlink="http://www.w3.org/1999/xlink" xlink:title="Principal Components Analysis" id="ABBRID0E2JAI" xlink:type="simple">PCA</abbrev> plots of ten size-corrected morphological characters from specimens of <italic><tp:taxon-name><tp:taxon-name-part taxon-name-part-type="genus" reg="Breviceps">B.</tp:taxon-name-part> <tp:taxon-name-part taxon-name-part-type="species" reg="adspersus">adspersus</tp:taxon-name-part></tp:taxon-name></italic> (n = 24), <italic><tp:taxon-name><tp:taxon-name-part taxon-name-part-type="genus" reg="Breviceps">B.</tp:taxon-name-part> <tp:taxon-name-part taxon-name-part-type="species" reg="mossambicus">mossambicus</tp:taxon-name-part></tp:taxon-name></italic> (n = 9), <italic><tp:taxon-name><tp:taxon-name-part taxon-name-part-type="genus" reg="Breviceps">B.</tp:taxon-name-part> <tp:taxon-name-part taxon-name-part-type="species" reg="poweri">poweri</tp:taxon-name-part></tp:taxon-name></italic> (n = 8), and the putative new Angolan species (n = 6) (Suppl. material <xref ref-type="supplementary-material" rid="S1">1</xref>: Table S1), illustrating the PC1 and PC2 (<bold>A</bold>) and PC2 and PC3 (<bold>B</bold>) axes of variation, which combined represent ~ 70% of the total variation (Table <xref ref-type="table" rid="T4">4</xref>).</p></caption><graphic xmlns:xlink="http://www.w3.org/1999/xlink" xlink:href="zookeys-979-133-g002.jpg" position="float" orientation="portrait" xlink:type="simple" id="oo_467830.jpg"><uri content-type="original_file" xlink:type="simple">https://binary.pensoft.net/fig/467830</uri></graphic></fig><supplementary-material xmlns:xlink="http://www.w3.org/1999/xlink" id="S1" position="float" orientation="portrait" xlink:type="simple"><object-id content-type="doi" xlink:type="simple">10.3897/zookeys.979.56863.suppl1</object-id><object-id content-type="arpha" xlink:type="simple">FC134E24-E5B7-5FDC-868A-77515AB8AFD4</object-id><label>Supplementary material 1</label><caption><p>Table S1. Morphological data used to perform PCAs</p></caption><statement content-type="dataType"><label>Data type</label><p>morphological data</p></statement><statement content-type="notes"><label>Explanation note</label><p>Morphological data used to perform PCAs. See Table <xref ref-type="table" rid="T1">1</xref> and Appendix <xref ref-type="app" rid="app1">1</xref> for sample information. Specimens were derived from localities within the core geographic range of each species, as supported by the phylogenetic results of <xref ref-type="bibr" rid="B44">Nielsen et al. 2018</xref>. All were examined to confirm the presence of traits diagnostic for <italic><tp:taxon-name><tp:taxon-name-part taxon-name-part-type="genus" reg="Breviceps">B.</tp:taxon-name-part> <tp:taxon-name-part taxon-name-part-type="species" reg="adspersus">adspersus</tp:taxon-name-part></tp:taxon-name></italic>, <italic><tp:taxon-name><tp:taxon-name-part taxon-name-part-type="genus" reg="Breviceps">B.</tp:taxon-name-part> <tp:taxon-name-part taxon-name-part-type="species" reg="mossambicus">mossambicus</tp:taxon-name-part></tp:taxon-name></italic>, or <italic><tp:taxon-name><tp:taxon-name-part taxon-name-part-type="genus" reg="Breviceps">B.</tp:taxon-name-part> <tp:taxon-name-part taxon-name-part-type="species" reg="poweri">poweri</tp:taxon-name-part></tp:taxon-name></italic>, respectively.</p></statement><media xlink:href="zookeys-979-133-s001.xlsx" mimetype="application" mime-subtype="vnd.openxmlformats-officedocument.spreadsheetml.sheet" position="float" orientation="portrait" xlink:type="simple" id="oo_467836.xlsx"><uri content-type="original_file" xlink:type="simple">https://binary.pensoft.net/file/467836</uri></media><permissions><license xlink:type="simple"><license-p>This dataset is made available under the Open Database License (http://opendatacommons.org/licenses/odbl/1.0/). The Open Database License (ODbL) is a license agreement intended to allow users to freely share, modify, and use this Dataset while maintaining this same freedom for others, provided that the original source and author(s) are credited.</license-p></license></permissions><attrib specific-use="authors">Stuart V. Nielsen, Werner Conradie, Luis M. P. Ceríaco, Aaron M. Bauer, Matthew P. Heinicke, Edward L. Stanley, David C. Blackburn</attrib></supplementary-material><table-wrap id="T4" position="float" orientation="portrait"><label>Table 4.</label><caption><p>Principal components analysis (<abbrev xmlns:xlink="http://www.w3.org/1999/xlink" xlink:title="Principal Components Analysis" id="ABBRID0EEQBI" xlink:type="simple">PCA</abbrev>) loadings based on 10 size corrected morphological characters (head length, <abbrev xmlns:xlink="http://www.w3.org/1999/xlink" xlink:title="head length" id="ABBRID0EIQBI" xlink:type="simple">HL</abbrev>; head width, <abbrev xmlns:xlink="http://www.w3.org/1999/xlink" xlink:title="head width" id="ABBRID0EMQBI" xlink:type="simple">HW</abbrev>; eye diameter, <abbrev xmlns:xlink="http://www.w3.org/1999/xlink" xlink:title="eye diameter" id="ABBRID0EQQBI" xlink:type="simple">ED</abbrev>; snout length, <abbrev xmlns:xlink="http://www.w3.org/1999/xlink" xlink:title="snout length" id="ABBRID0EUQBI" xlink:type="simple">ES</abbrev>; interorbital distance, <abbrev xmlns:xlink="http://www.w3.org/1999/xlink" xlink:title="interorbital distance" id="ABBRID0EYQBI" xlink:type="simple">IOD</abbrev>; internarial distance, <abbrev xmlns:xlink="http://www.w3.org/1999/xlink" xlink:title="internarial distance" id="ABBRID0E3QBI" xlink:type="simple">IND</abbrev>; thigh length, <abbrev xmlns:xlink="http://www.w3.org/1999/xlink" xlink:title="thigh length" id="ABBRID0EARBI" xlink:type="simple">THL</abbrev>; crus length, <abbrev xmlns:xlink="http://www.w3.org/1999/xlink" xlink:title="crus length" id="ABBRID0EERBI" xlink:type="simple">CL</abbrev>; foot length, <abbrev xmlns:xlink="http://www.w3.org/1999/xlink" xlink:title="foot length" id="ABBRID0EIRBI" xlink:type="simple">FL</abbrev>; and length of manual digit III, <abbrev xmlns:xlink="http://www.w3.org/1999/xlink" xlink:title="length of manual digit III" id="ABBRID0EMRBI" xlink:type="simple">F3L</abbrev>).</p></caption><table id="TID0E4RCI" rules="all"><tbody><tr><td rowspan="1" colspan="1"/><td rowspan="1" colspan="1">
                  <bold>PC1</bold>
                </td><td rowspan="1" colspan="1">
                  <bold>PC2</bold>
                </td><td rowspan="1" colspan="1">
                  <bold>PC3</bold>
                </td><td rowspan="1" colspan="1">
                  <bold>PC4</bold>
                </td><td rowspan="3" colspan="1">
                  <bold>SShapiro-Wilks test</bold>
                </td></tr><tr><td rowspan="1" colspan="1">Proportion of Variance</td><td rowspan="1" colspan="1">29.92</td><td rowspan="1" colspan="1">26.57</td><td rowspan="1" colspan="1">13.70</td><td rowspan="1" colspan="1">8.67</td></tr><tr><td rowspan="1" colspan="1">Cumulative Proportion</td><td rowspan="1" colspan="1">29.92</td><td rowspan="1" colspan="1">56.49</td><td rowspan="1" colspan="1">70.19</td><td rowspan="1" colspan="1">78.86</td></tr><tr><td rowspan="1" colspan="6">Loadings</td></tr><tr><td rowspan="1" colspan="1">Head Length (<abbrev xmlns:xlink="http://www.w3.org/1999/xlink" xlink:title="head length" id="ABBRID0E6TBI" xlink:type="simple">HL</abbrev>)</td><td rowspan="1" colspan="1">-0.3025245</td><td rowspan="1" colspan="1">0.35446298</td><td rowspan="1" colspan="1">-0.3789378</td><td rowspan="1" colspan="1">0.02808779</td><td rowspan="1" colspan="1">W = 0.943, p = 0.083</td></tr><tr><td rowspan="1" colspan="1">Head Width (<abbrev xmlns:xlink="http://www.w3.org/1999/xlink" xlink:title="head width" id="ABBRID0EXUBI" xlink:type="simple">HW</abbrev>)</td><td rowspan="1" colspan="1">0.33281314</td><td rowspan="1" colspan="1">0.38971121</td><td rowspan="1" colspan="1">0.08705045</td><td rowspan="1" colspan="1">0.33211061</td><td rowspan="1" colspan="1">W = 0.956, p = 0.205</td></tr><tr><td rowspan="1" colspan="1">Eye diameter (<abbrev xmlns:xlink="http://www.w3.org/1999/xlink" xlink:title="eye diameter" id="ABBRID0EPVBI" xlink:type="simple">ED</abbrev>)</td><td rowspan="1" colspan="1">-0.2210569</td><td rowspan="1" colspan="1">0.22060777</td><td rowspan="1" colspan="1">-0.6170786</td><td rowspan="1" colspan="1">-0.1165699</td><td rowspan="1" colspan="1">W = 0.963, p = 0.312</td></tr><tr><td rowspan="1" colspan="1">Snout length (<abbrev xmlns:xlink="http://www.w3.org/1999/xlink" xlink:title="snout length" id="ABBRID0EHWBI" xlink:type="simple">ES</abbrev>)</td><td rowspan="1" colspan="1">-0.4530121</td><td rowspan="1" colspan="1">-0.0316756</td><td rowspan="1" colspan="1">0.28394189</td><td rowspan="1" colspan="1">-0.1665634</td><td rowspan="1" colspan="1">W = 0.973, p = 0.567</td></tr><tr><td rowspan="1" colspan="1">Interorbital distance (<abbrev xmlns:xlink="http://www.w3.org/1999/xlink" xlink:title="interorbital distance" id="ABBRID0E6WBI" xlink:type="simple">IOD</abbrev>)</td><td rowspan="1" colspan="1">-0.3043034</td><td rowspan="1" colspan="1">0.24152256</td><td rowspan="1" colspan="1">0.52046607</td><td rowspan="1" colspan="1">0.21274977</td><td rowspan="1" colspan="1">W = 0.959, p = 0.240</td></tr><tr><td rowspan="1" colspan="1">Internarial distance (<abbrev xmlns:xlink="http://www.w3.org/1999/xlink" xlink:title="internarial distance" id="ABBRID0EXXBI" xlink:type="simple">IND</abbrev>)</td><td rowspan="1" colspan="1">-0.4018886</td><td rowspan="1" colspan="1">0.1543163</td><td rowspan="1" colspan="1">0.09759718</td><td rowspan="1" colspan="1">0.52889612</td><td rowspan="1" colspan="1">W = 0.965, p = 0.360</td></tr><tr><td rowspan="1" colspan="1">Thigh length (<abbrev xmlns:xlink="http://www.w3.org/1999/xlink" xlink:title="thigh length" id="ABBRID0EPYBI" xlink:type="simple">THL</abbrev>)</td><td rowspan="1" colspan="1">0.2280386</td><td rowspan="1" colspan="1">0.3347664</td><td rowspan="1" colspan="1">0.24257868</td><td rowspan="1" colspan="1">-0.4343642</td><td rowspan="1" colspan="1">W = 0.965, p = 0.360</td></tr><tr><td rowspan="1" colspan="1">Crus length (<abbrev xmlns:xlink="http://www.w3.org/1999/xlink" xlink:title="crus length" id="ABBRID0EHZBI" xlink:type="simple">CL</abbrev>)</td><td rowspan="1" colspan="1">0.45829394</td><td rowspan="1" colspan="1">0.12745601</td><td rowspan="1" colspan="1">0.05499745</td><td rowspan="1" colspan="1">0.20448849</td><td rowspan="1" colspan="1">W = 0.975, p = 0.636</td></tr><tr><td rowspan="1" colspan="1">Pes length (FT)</td><td rowspan="1" colspan="1">-0.1152479</td><td rowspan="1" colspan="1">0.43230304</td><td rowspan="1" colspan="1">0.17838021</td><td rowspan="1" colspan="1">-0.5130485</td><td rowspan="1" colspan="1">W = 0.900, p = 0.005</td></tr><tr><td rowspan="1" colspan="1">Manual digit III length (<abbrev xmlns:xlink="http://www.w3.org/1999/xlink" xlink:title="length of manual digit III" id="ABBRID0ES1BI" xlink:type="simple">F3L</abbrev>)</td><td rowspan="1" colspan="1">0.11914774</td><td rowspan="1" colspan="1">0.52484652</td><td rowspan="1" colspan="1">-0.115415</td><td rowspan="1" colspan="1">0.16994577</td><td rowspan="1" colspan="1">W = 0.989, p = 0.978</td></tr></tbody></table></table-wrap><fig id="F3" position="float" orientation="portrait"><object-id xmlns:xlink="http://www.w3.org/1999/xlink" content-type="doi" xlink:type="simple">10.3897/zookeys.979.56863.figure3</object-id><object-id xmlns:xlink="http://www.w3.org/1999/xlink" content-type="arpha" xlink:type="simple">81E8AB66-8E64-5D40-949A-1A106FA66EE2</object-id><label>Figure 3.</label><caption><p>Spectrograms and oscillograms showing a series of notes of the putatively novel Angolan <italic><tp:taxon-name><tp:taxon-name-part taxon-name-part-type="genus" reg="Breviceps">Breviceps</tp:taxon-name-part></tp:taxon-name></italic> taxon compared to three closely related congeners.</p></caption><graphic xmlns:xlink="http://www.w3.org/1999/xlink" xlink:href="zookeys-979-133-g003.jpg" position="float" orientation="portrait" xlink:type="simple" id="oo_467831.jpg"><uri content-type="original_file" xlink:type="simple">https://binary.pensoft.net/fig/467831</uri></graphic></fig><table-wrap id="T3" position="float" orientation="portrait"><label>Table 3.</label><caption><p>Measurements (mm) of type series.</p></caption><table id="TID0ENKBI" rules="all"><tbody><tr><th rowspan="1" colspan="1"/><th rowspan="1" colspan="1">UF Herp 187172</th><th rowspan="1" colspan="1">UF Herp 187173</th><th rowspan="1" colspan="1">MHNCUP_ANF 0320</th><th rowspan="1" colspan="1"><named-content xmlns:xlink="http://www.w3.org/1999/xlink" content-type="dwc:institutional_code" xlink:type="simple">PEM</named-content> A12800</th><th rowspan="1" colspan="1"><named-content xmlns:xlink="http://www.w3.org/1999/xlink" content-type="dwc:institutional_code" xlink:type="simple">PEM</named-content> A12537</th><th rowspan="1" colspan="1"><named-content xmlns:xlink="http://www.w3.org/1999/xlink" content-type="dwc:institutional_code" xlink:type="simple">PEM</named-content> A12787</th><th rowspan="1" colspan="1"><named-content xmlns:xlink="http://www.w3.org/1999/xlink" content-type="dwc:institutional_code" xlink:type="simple">PEM</named-content> A12770</th><th rowspan="1" colspan="1"><named-content xmlns:xlink="http://www.w3.org/1999/xlink" content-type="dwc:institutional_code" xlink:type="simple">SAIAB</named-content> 204537</th><th rowspan="1" colspan="1">Average</th><th rowspan="1" colspan="1">SD</th></tr><tr><td rowspan="1" colspan="1">
                  <abbrev xmlns:xlink="http://www.w3.org/1999/xlink" xlink:title="snout-vent length" id="ABBRID0EGOAI" xlink:type="simple">SVL</abbrev>
                </td><td rowspan="1" colspan="1">30.5</td><td rowspan="1" colspan="1">27.5</td><td rowspan="1" colspan="1">24.6</td><td rowspan="1" colspan="1">25.4</td><td rowspan="1" colspan="1">18.3</td><td rowspan="1" colspan="1">26.6</td><td rowspan="1" colspan="1">30.1</td><td rowspan="1" colspan="1">26.5</td><td rowspan="1" colspan="1">
                  <bold>26.2</bold>
                </td><td rowspan="1" colspan="1">
                  <bold>3.80</bold>
                </td></tr><tr><td rowspan="1" colspan="1">
                  <abbrev xmlns:xlink="http://www.w3.org/1999/xlink" xlink:title="snout-urostyle length" id="ABBRID0ETPAI" xlink:type="simple">SUL</abbrev>
                </td><td rowspan="1" colspan="1">26.3</td><td rowspan="1" colspan="1">24.9</td><td rowspan="1" colspan="1">–</td><td rowspan="1" colspan="1">23</td><td rowspan="1" colspan="1">17.6</td><td rowspan="1" colspan="1">23.2</td><td rowspan="1" colspan="1">29</td><td rowspan="1" colspan="1">25.2</td><td rowspan="1" colspan="1">
                  <bold>24.2</bold>
                </td><td rowspan="1" colspan="1">
                  <bold>3.53</bold>
                </td></tr><tr><td rowspan="1" colspan="1">
                  <abbrev xmlns:xlink="http://www.w3.org/1999/xlink" xlink:title="head length" id="ABBRID0EARAI" xlink:type="simple">HL</abbrev>
                </td><td rowspan="1" colspan="1">7.2</td><td rowspan="1" colspan="1">7.3</td><td rowspan="1" colspan="1">7.3</td><td rowspan="1" colspan="1">10.8</td><td rowspan="1" colspan="1">6.4</td><td rowspan="1" colspan="1">9.6</td><td rowspan="1" colspan="1">12.7</td><td rowspan="1" colspan="1">9.3</td><td rowspan="1" colspan="1">
                  <bold>8.8</bold>
                </td><td rowspan="1" colspan="1">
                  <bold>2.17</bold>
                </td></tr><tr><td rowspan="1" colspan="1">
                  <abbrev xmlns:xlink="http://www.w3.org/1999/xlink" xlink:title="snout length" id="ABBRID0ENSAI" xlink:type="simple">ES</abbrev>
                </td><td rowspan="1" colspan="1">3.2</td><td rowspan="1" colspan="1">2.8</td><td rowspan="1" colspan="1">2.9</td><td rowspan="1" colspan="1">3.1</td><td rowspan="1" colspan="1">2.2</td><td rowspan="1" colspan="1">2.7</td><td rowspan="1" colspan="1">3.3</td><td rowspan="1" colspan="1">2.5</td><td rowspan="1" colspan="1">
                  <bold>2.8</bold>
                </td><td rowspan="1" colspan="1">
                  <bold>0.37</bold>
                </td></tr><tr><td rowspan="1" colspan="1">
                  <abbrev xmlns:xlink="http://www.w3.org/1999/xlink" xlink:title="nostril-ocular distance" id="ABBRID0E1TAI" xlink:type="simple">NOD</abbrev>
                </td><td rowspan="1" colspan="1">2.0</td><td rowspan="1" colspan="1">1.7</td><td rowspan="1" colspan="1">1.6</td><td rowspan="1" colspan="1">2.1</td><td rowspan="1" colspan="1">2.5</td><td rowspan="1" colspan="1">1.7</td><td rowspan="1" colspan="1">2.2</td><td rowspan="1" colspan="1">2.1</td><td rowspan="1" colspan="1">
                  <bold>2.0</bold>
                </td><td rowspan="1" colspan="1">
                  <bold>0.30</bold>
                </td></tr><tr><td rowspan="1" colspan="1">
                  <abbrev xmlns:xlink="http://www.w3.org/1999/xlink" xlink:title="eye diameter" id="ABBRID0EHVAI" xlink:type="simple">ED</abbrev>
                </td><td rowspan="1" colspan="1">2.7</td><td rowspan="1" colspan="1">2.8</td><td rowspan="1" colspan="1">3.2</td><td rowspan="1" colspan="1">3.4</td><td rowspan="1" colspan="1">1.3</td><td rowspan="1" colspan="1">3.1</td><td rowspan="1" colspan="1">3.6</td><td rowspan="1" colspan="1">2.8</td><td rowspan="1" colspan="1">
                  <bold>2.9</bold>
                </td><td rowspan="1" colspan="1">
                  <bold>0.70</bold>
                </td></tr><tr><td rowspan="1" colspan="1">
                  <abbrev xmlns:xlink="http://www.w3.org/1999/xlink" xlink:title="nostril-upper lip distance" id="ABBRID0EUWAI" xlink:type="simple">NLD</abbrev>
                </td><td rowspan="1" colspan="1">1.7</td><td rowspan="1" colspan="1">1.7</td><td rowspan="1" colspan="1">1.3</td><td rowspan="1" colspan="1">1.4</td><td rowspan="1" colspan="1">1</td><td rowspan="1" colspan="1">1.2</td><td rowspan="1" colspan="1">1.8</td><td rowspan="1" colspan="1">1.3</td><td rowspan="1" colspan="1">
                  <bold>1.4</bold>
                </td><td rowspan="1" colspan="1">
                  <bold>0.28</bold>
                </td></tr><tr><td rowspan="1" colspan="1">
                  <abbrev xmlns:xlink="http://www.w3.org/1999/xlink" xlink:title="eye-upper lip distance" id="ABBRID0EBYAI" xlink:type="simple">ELD</abbrev>
                </td><td rowspan="1" colspan="1">1.7</td><td rowspan="1" colspan="1">1.3</td><td rowspan="1" colspan="1">1.7</td><td rowspan="1" colspan="1">1.8</td><td rowspan="1" colspan="1">1.4</td><td rowspan="1" colspan="1">2.1</td><td rowspan="1" colspan="1">2.3</td><td rowspan="1" colspan="1">1.9</td><td rowspan="1" colspan="1">
                  <bold>1.8</bold>
                </td><td rowspan="1" colspan="1">
                  <bold>0.33</bold>
                </td></tr><tr><td rowspan="1" colspan="1">
                  <abbrev xmlns:xlink="http://www.w3.org/1999/xlink" xlink:title="internarial distance" id="ABBRID0EOZAI" xlink:type="simple">IND</abbrev>
                </td><td rowspan="1" colspan="1">1.9</td><td rowspan="1" colspan="1">1.9</td><td rowspan="1" colspan="1">2</td><td rowspan="1" colspan="1">1.6</td><td rowspan="1" colspan="1">1.4</td><td rowspan="1" colspan="1">1.8</td><td rowspan="1" colspan="1">2.2</td><td rowspan="1" colspan="1">2</td><td rowspan="1" colspan="1">
                  <bold>1.9</bold>
                </td><td rowspan="1" colspan="1">
                  <bold>0.25</bold>
                </td></tr><tr><td rowspan="1" colspan="1">
                  <abbrev xmlns:xlink="http://www.w3.org/1999/xlink" xlink:title="mouth width" id="ABBRID0E21AI" xlink:type="simple">MW</abbrev>
                </td><td rowspan="1" colspan="1">7.2</td><td rowspan="1" colspan="1">6.8</td><td rowspan="1" colspan="1">5.1</td><td rowspan="1" colspan="1">6.9</td><td rowspan="1" colspan="1">4.7</td><td rowspan="1" colspan="1">6.3</td><td rowspan="1" colspan="1">7.9</td><td rowspan="1" colspan="1">7</td><td rowspan="1" colspan="1">
                  <bold>6.5</bold>
                </td><td rowspan="1" colspan="1">
                  <bold>1.08</bold>
                </td></tr><tr><td rowspan="1" colspan="1">EAD</td><td rowspan="1" colspan="1">9.1</td><td rowspan="1" colspan="1">9.3</td><td rowspan="1" colspan="1">4.1</td><td rowspan="1" colspan="1">4.5</td><td rowspan="1" colspan="1">3.6</td><td rowspan="1" colspan="1">4.3</td><td rowspan="1" colspan="1">5.3</td><td rowspan="1" colspan="1">–</td><td rowspan="1" colspan="1">
                  <bold>5.7</bold>
                </td><td rowspan="1" colspan="1">
                  <bold>2.42</bold>
                </td></tr><tr><td rowspan="1" colspan="1">
                  <abbrev xmlns:xlink="http://www.w3.org/1999/xlink" xlink:title="length of manual digit I" id="ABBRID0EQ4AI" xlink:type="simple">F1L</abbrev>
                </td><td rowspan="1" colspan="1">1.7</td><td rowspan="1" colspan="1">1.5</td><td rowspan="1" colspan="1">1.5</td><td rowspan="1" colspan="1">2.7</td><td rowspan="1" colspan="1">1.7</td><td rowspan="1" colspan="1">2.7</td><td rowspan="1" colspan="1">2.5</td><td rowspan="1" colspan="1">2.8</td><td rowspan="1" colspan="1">
                  <bold>2.1</bold>
                </td><td rowspan="1" colspan="1">
                  <bold>0.59</bold>
                </td></tr><tr><td rowspan="1" colspan="1">
                  <abbrev xmlns:xlink="http://www.w3.org/1999/xlink" xlink:title="length of manual digit II" id="ABBRID0E45AI" xlink:type="simple">F2L</abbrev>
                </td><td rowspan="1" colspan="1">1.9</td><td rowspan="1" colspan="1">1.9</td><td rowspan="1" colspan="1">1.7</td><td rowspan="1" colspan="1">3.6</td><td rowspan="1" colspan="1">1.8</td><td rowspan="1" colspan="1">3.2</td><td rowspan="1" colspan="1">2.6</td><td rowspan="1" colspan="1">2.7</td><td rowspan="1" colspan="1">
                  <bold>2.4</bold>
                </td><td rowspan="1" colspan="1">
                  <bold>0.71</bold>
                </td></tr><tr><td rowspan="1" colspan="1">
                  <abbrev xmlns:xlink="http://www.w3.org/1999/xlink" xlink:title="length of manual digit III" id="ABBRID0EKABI" xlink:type="simple">F3L</abbrev>
                </td><td rowspan="1" colspan="1">2.9</td><td rowspan="1" colspan="1">3.0</td><td rowspan="1" colspan="1">2.2</td><td rowspan="1" colspan="1">3.9</td><td rowspan="1" colspan="1">2.6</td><td rowspan="1" colspan="1">3.9</td><td rowspan="1" colspan="1">3.6</td><td rowspan="1" colspan="1">3.7</td><td rowspan="1" colspan="1">
                  <bold>3.2</bold>
                </td><td rowspan="1" colspan="1">
                  <bold>0.64</bold>
                </td></tr><tr><td rowspan="1" colspan="1">
                  <abbrev xmlns:xlink="http://www.w3.org/1999/xlink" xlink:title="length of manual digit IV" id="ABBRID0EXBBI" xlink:type="simple">F4L</abbrev>
                </td><td rowspan="1" colspan="1">1.2</td><td rowspan="1" colspan="1">1.3</td><td rowspan="1" colspan="1">1.2</td><td rowspan="1" colspan="1">1.8</td><td rowspan="1" colspan="1">0.9</td><td rowspan="1" colspan="1">2</td><td rowspan="1" colspan="1">1.5</td><td rowspan="1" colspan="1">1.4</td><td rowspan="1" colspan="1">
                  <bold>1.4</bold>
                </td><td rowspan="1" colspan="1">
                  <bold>0.35</bold>
                </td></tr><tr><td rowspan="1" colspan="1">
                  <abbrev xmlns:xlink="http://www.w3.org/1999/xlink" xlink:title="length of pedal digit I" id="ABBRID0EEDBI" xlink:type="simple">T1L</abbrev>
                </td><td rowspan="1" colspan="1">1.0</td><td rowspan="1" colspan="1">1.1</td><td rowspan="1" colspan="1">1</td><td rowspan="1" colspan="1">1.4</td><td rowspan="1" colspan="1">0.6</td><td rowspan="1" colspan="1">1.5</td><td rowspan="1" colspan="1">1.6</td><td rowspan="1" colspan="1">1.2</td><td rowspan="1" colspan="1">
                  <bold>1.2</bold>
                </td><td rowspan="1" colspan="1">
                  <bold>0.32</bold>
                </td></tr><tr><td rowspan="1" colspan="1">
                  <abbrev xmlns:xlink="http://www.w3.org/1999/xlink" xlink:title="length of pedal digit III" id="ABBRID0EREBI" xlink:type="simple">T3L</abbrev>
                </td><td rowspan="1" colspan="1">1.8</td><td rowspan="1" colspan="1">1.9</td><td rowspan="1" colspan="1">2.9</td><td rowspan="1" colspan="1">2.4</td><td rowspan="1" colspan="1">2</td><td rowspan="1" colspan="1">2.7</td><td rowspan="1" colspan="1">1.5</td><td rowspan="1" colspan="1">2.7</td><td rowspan="1" colspan="1">
                  <bold>2.2</bold>
                </td><td rowspan="1" colspan="1">
                  <bold>0.51</bold>
                </td></tr><tr><td rowspan="1" colspan="1">
                  <abbrev xmlns:xlink="http://www.w3.org/1999/xlink" xlink:title="length of pedal digit IV" id="ABBRID0E5FBI" xlink:type="simple">T4L</abbrev>
                </td><td rowspan="1" colspan="1">4.4</td><td rowspan="1" colspan="1">4.2</td><td rowspan="1" colspan="1">4.6</td><td rowspan="1" colspan="1">4.1</td><td rowspan="1" colspan="1">3.2</td><td rowspan="1" colspan="1">5</td><td rowspan="1" colspan="1">4.9</td><td rowspan="1" colspan="1">4.6</td><td rowspan="1" colspan="1">
                  <bold>4.4</bold>
                </td><td rowspan="1" colspan="1">
                  <bold>0.57</bold>
                </td></tr><tr><td rowspan="1" colspan="1">FT</td><td rowspan="1" colspan="1">10.9</td><td rowspan="1" colspan="1">10.4</td><td rowspan="1" colspan="1">8</td><td rowspan="1" colspan="1">8.9</td><td rowspan="1" colspan="1">6</td><td rowspan="1" colspan="1">10.3</td><td rowspan="1" colspan="1">10.5</td><td rowspan="1" colspan="1">9.7</td><td rowspan="1" colspan="1">
                  <bold>9.3</bold>
                </td><td rowspan="1" colspan="1">
                  <bold>1.65</bold>
                </td></tr><tr><td rowspan="1" colspan="1">
                  <abbrev xmlns:xlink="http://www.w3.org/1999/xlink" xlink:title="length of pedal digit V" id="ABBRID0ETIBI" xlink:type="simple">T5L</abbrev>
                </td><td rowspan="1" colspan="1">4.0</td><td rowspan="1" colspan="1">5.0</td><td rowspan="1" colspan="1">0.8</td><td rowspan="1" colspan="1">4</td><td rowspan="1" colspan="1">3.2</td><td rowspan="1" colspan="1">4.9</td><td rowspan="1" colspan="1">5.3</td><td rowspan="1" colspan="1">4.7</td><td rowspan="1" colspan="1">
                  <bold>4.0</bold>
                </td><td rowspan="1" colspan="1">
                  <bold>1.46</bold>
                </td></tr><tr><td rowspan="1" colspan="1">MTL</td><td rowspan="1" colspan="1">1.0</td><td rowspan="1" colspan="1">1.0</td><td rowspan="1" colspan="1">1.2</td><td rowspan="1" colspan="1">2.3</td><td rowspan="1" colspan="1">1.7</td><td rowspan="1" colspan="1">2.3</td><td rowspan="1" colspan="1">–</td><td rowspan="1" colspan="1">–</td><td rowspan="1" colspan="1">
                  <bold>1.6</bold>
                </td><td rowspan="1" colspan="1">
                  <bold>0.61</bold>
                </td></tr><tr><td rowspan="1" colspan="1">
                  <abbrev xmlns:xlink="http://www.w3.org/1999/xlink" xlink:title="inner metatarsal tubercle length" id="ABBRID0EILBI" xlink:type="simple">IMTL</abbrev>
                </td><td rowspan="1" colspan="1">3.0</td><td rowspan="1" colspan="1">2.9</td><td rowspan="1" colspan="1">3</td><td rowspan="1" colspan="1">3.2</td><td rowspan="1" colspan="1">2.3</td><td rowspan="1" colspan="1">3.4</td><td rowspan="1" colspan="1">3.6</td><td rowspan="1" colspan="1">3.7</td><td rowspan="1" colspan="1">
                  <bold>3.1</bold>
                </td><td rowspan="1" colspan="1">
                  <bold>0.45</bold>
                </td></tr><tr><td rowspan="1" colspan="1">TIB</td><td rowspan="1" colspan="1">8.5</td><td rowspan="1" colspan="1">8.3</td><td rowspan="1" colspan="1">–</td><td rowspan="1" colspan="1">6.4</td><td rowspan="1" colspan="1">4.8</td><td rowspan="1" colspan="1">7.4</td><td rowspan="1" colspan="1">8.8</td><td rowspan="1" colspan="1">8.1</td><td rowspan="1" colspan="1">
                  <bold>7.5</bold>
                </td><td rowspan="1" colspan="1">
                  <bold>1.43</bold>
                </td></tr></tbody></table></table-wrap><app id="app1"><title>Appendix 1</title><p>
          <bold>Additional <italic><tp:taxon-name><tp:taxon-name-part taxon-name-part-type="genus" reg="Breviceps">Breviceps</tp:taxon-name-part></tp:taxon-name></italic> material examined</bold>
        </p><p><bold><italic><tp:taxon-name><tp:taxon-name-part taxon-name-part-type="genus" reg="Breviceps">Breviceps</tp:taxon-name-part></tp:taxon-name></italic> sp.</bold>: <bold>Angola</bold>: Lunda Sul Province: Alto Chicapa (<named-content xmlns:xlink="http://www.w3.org/1999/xlink" content-type="dwc:institutional_code" xlink:type="simple">MD</named-content> 5426, 5865); Rives du lac Calundo (<named-content xmlns:xlink="http://www.w3.org/1999/xlink" content-type="dwc:institutional_code" xlink:type="simple">MD</named-content> 5599); Moxico Province: Cazombo (<named-content xmlns:xlink="http://www.w3.org/1999/xlink" content-type="dwc:institutional_code" xlink:type="simple">MD</named-content> 5770; <named-content xmlns:xlink="http://www.w3.org/1999/xlink" content-type="dwc:institutional_code" xlink:type="simple">MCZ</named-content> A-35892–893); Luso: Calombe (<abbrev xmlns:xlink="http://www.w3.org/1999/xlink" content-type="institution" xlink:title="Instituto de Investigação Científica Tropical, Portugal" id="ABBRID0E5DCK" xlink:type="simple">IICT</abbrev> 339–1959, 404–1959, 453-6–1959); Benguela Province: Benguela (BMNH 1906.10.8.10-11); Ebanga (<named-content xmlns:xlink="http://www.w3.org/1999/xlink" content-type="dwc:institutional_code" xlink:type="simple">MHNC</named-content> 90.008, 90.009); Chimbassi [= Chimbasse] (<named-content xmlns:xlink="http://www.w3.org/1999/xlink" content-type="dwc:institutional_code" xlink:type="simple">ZSM</named-content> 173/1953); Quissange (BMNH 1887.3.23.5); Huambo Province: Bimbi (<named-content xmlns:xlink="http://www.w3.org/1999/xlink" content-type="dwc:institutional_code" xlink:type="simple">MCZ</named-content> A-23721).</p><p><bold><italic><tp:taxon-name><tp:taxon-name-part taxon-name-part-type="genus" reg="Breviceps">B.</tp:taxon-name-part> <tp:taxon-name-part taxon-name-part-type="species" reg="adspersus">adspersus</tp:taxon-name-part></tp:taxon-name></italic></bold>: <bold>Botswana</bold>: Serowe (<named-content xmlns:xlink="http://www.w3.org/1999/xlink" content-type="dwc:institutional_code" xlink:type="simple">PEM</named-content> A4800); <bold>Namibia</bold>: Damaraland (ZMB 6294 [lectotype]), Okahandja (<named-content xmlns:xlink="http://www.w3.org/1999/xlink" content-type="dwc:institutional_code" xlink:type="simple">PEM</named-content> A4723); <bold>South Africa</bold>: Limpopo Province: Waterpoort (<named-content xmlns:xlink="http://www.w3.org/1999/xlink" content-type="dwc:institutional_code" xlink:type="simple">PEM</named-content> A14226); Mpumalanga Province: Botshabelo (ZMB 10087 [paralectotype]); Northern Cape Province: Rooipoort (<named-content xmlns:xlink="http://www.w3.org/1999/xlink" content-type="dwc:institutional_code" xlink:type="simple">PEM</named-content> A8001–2, <named-content xmlns:xlink="http://www.w3.org/1999/xlink" content-type="dwc:institutional_code" xlink:type="simple">PEM</named-content> A9431, <named-content xmlns:xlink="http://www.w3.org/1999/xlink" content-type="dwc:institutional_code" xlink:type="simple">PEM</named-content> A9433–4), Tswalu (<named-content xmlns:xlink="http://www.w3.org/1999/xlink" content-type="dwc:institutional_code" xlink:type="simple">PEM</named-content> A9444), Kuruman River Reserve (<named-content xmlns:xlink="http://www.w3.org/1999/xlink" content-type="dwc:institutional_code" xlink:type="simple">PEM</named-content> A13883).</p><p><bold><italic><tp:taxon-name><tp:taxon-name-part taxon-name-part-type="genus" reg="Breviceps">B.</tp:taxon-name-part> <tp:taxon-name-part taxon-name-part-type="species" reg="mossambicus">mossambicus</tp:taxon-name-part></tp:taxon-name></italic></bold>: <bold>Malawi</bold>: Mount Mulanje (<named-content xmlns:xlink="http://www.w3.org/1999/xlink" content-type="dwc:institutional_code" xlink:type="simple">PEM</named-content> A7861); <bold>Mozambique</bold>: Cabo Delgado Province: Balama (<named-content xmlns:xlink="http://www.w3.org/1999/xlink" content-type="dwc:institutional_code" xlink:type="simple">PEM</named-content> A11021); Nampula Province: Insula Mossambique (ZMB 75399–400 [syntypes]), Mount Namuli (<named-content xmlns:xlink="http://www.w3.org/1999/xlink" content-type="dwc:institutional_code" xlink:type="simple">PEM</named-content> A11310), Mount Ribaue (<named-content xmlns:xlink="http://www.w3.org/1999/xlink" content-type="dwc:institutional_code" xlink:type="simple">PEM</named-content> A11362), Ribaue town (<named-content xmlns:xlink="http://www.w3.org/1999/xlink" content-type="dwc:institutional_code" xlink:type="simple">PEM</named-content> A13952, <named-content xmlns:xlink="http://www.w3.org/1999/xlink" content-type="dwc:institutional_code" xlink:type="simple">PEM</named-content> A13956), Nagonha Village (<named-content xmlns:xlink="http://www.w3.org/1999/xlink" content-type="dwc:institutional_code" xlink:type="simple">PEM</named-content> A6717); Niassa Province: Lichinga (<named-content xmlns:xlink="http://www.w3.org/1999/xlink" content-type="dwc:institutional_code" xlink:type="simple">PEM</named-content> A14008); Zambezi Province: Mount Lico (<named-content xmlns:xlink="http://www.w3.org/1999/xlink" content-type="dwc:institutional_code" xlink:type="simple">PEM</named-content> A13725–6); <bold>Tanzania</bold> (ZMB 24793).</p><p><bold><italic><tp:taxon-name><tp:taxon-name-part taxon-name-part-type="genus" reg="Breviceps">B.</tp:taxon-name-part> <tp:taxon-name-part taxon-name-part-type="species" reg="poweri">poweri</tp:taxon-name-part></tp:taxon-name></italic></bold>: <bold>Democratic Republic of the Congo</bold>: Lualaba Province: Kalakundi (<named-content xmlns:xlink="http://www.w3.org/1999/xlink" content-type="dwc:institutional_code" xlink:type="simple">PEM</named-content> A8453–6); Haut-Katanga Province: Sakania (UF Herp 27586); <bold>Mozambique</bold>: Nampula Province: Ribaue town (<named-content xmlns:xlink="http://www.w3.org/1999/xlink" content-type="dwc:institutional_code" xlink:type="simple">PEM</named-content> A13957); <bold>Zambia</bold>: Northern Province: Mporokoso (<named-content xmlns:xlink="http://www.w3.org/1999/xlink" content-type="dwc:institutional_code" xlink:type="simple">PEM</named-content> A2794); Northwestern Province: Solwezi (CAS 196527); <bold>Zimbabwe</bold>: Melsetter (<named-content xmlns:xlink="http://www.w3.org/1999/xlink" content-type="dwc:institutional_code" xlink:type="simple">PEM</named-content> A4735).</p></app><table-wrap id="T2" position="float" orientation="portrait"><label>Table 2.</label><caption><p>Uncorrected mean pairwise 12S and 16S mitochondrial sequence differences between ingroup <italic><tp:taxon-name><tp:taxon-name-part taxon-name-part-type="genus" reg="Breviceps">Breviceps</tp:taxon-name-part></tp:taxon-name></italic> sequence pairs (above/below the diagonal, respectively) and within species (along the diagonal) conducted in MEGA.</p></caption><table id="TID0EHEBI" rules="all"><tbody><tr><td rowspan="2" colspan="2">
                  <bold>16S/12S</bold>
                </td><td rowspan="1" colspan="4">
                  <bold>12S</bold>
                </td></tr><tr><td rowspan="1" colspan="1">
                  <bold><italic><tp:taxon-name><tp:taxon-name-part taxon-name-part-type="genus" reg="Breviceps">B.</tp:taxon-name-part> <tp:taxon-name-part taxon-name-part-type="species" reg="ombelanonga">ombelanonga</tp:taxon-name-part></tp:taxon-name></italic> sp. nov.</bold>
                </td><td rowspan="1" colspan="1">
                  <bold><italic><tp:taxon-name><tp:taxon-name-part taxon-name-part-type="genus" reg="Breviceps">B.</tp:taxon-name-part> <tp:taxon-name-part taxon-name-part-type="species" reg="adspersus">adspersus</tp:taxon-name-part></tp:taxon-name></italic></bold>
                </td><td rowspan="1" colspan="1">
                  <bold><italic><tp:taxon-name><tp:taxon-name-part taxon-name-part-type="genus" reg="Breviceps">B.</tp:taxon-name-part> <tp:taxon-name-part taxon-name-part-type="species" reg="poweri">poweri</tp:taxon-name-part></tp:taxon-name></italic></bold>
                </td><td rowspan="1" colspan="1">
                  <bold><italic><tp:taxon-name><tp:taxon-name-part taxon-name-part-type="genus" reg="Breviceps">B.</tp:taxon-name-part> <tp:taxon-name-part taxon-name-part-type="species" reg="mossambicus">mossambicus</tp:taxon-name-part></tp:taxon-name></italic></bold>
                </td></tr><tr><td rowspan="4" colspan="1">
                  <bold>16S</bold>
                </td><td rowspan="1" colspan="1">
                  <bold><italic><tp:taxon-name><tp:taxon-name-part taxon-name-part-type="genus" reg="Breviceps">B.</tp:taxon-name-part> <tp:taxon-name-part taxon-name-part-type="species" reg="ombelanonga">ombelanonga</tp:taxon-name-part></tp:taxon-name></italic> sp. nov.</bold>
                </td><td rowspan="1" colspan="1">
                  <bold>0.04/0.03</bold>
                </td><td rowspan="1" colspan="1">0.09</td><td rowspan="1" colspan="1">0.09</td><td rowspan="1" colspan="1">0.11</td></tr><tr><td rowspan="1" colspan="1">
                  <bold><italic><tp:taxon-name><tp:taxon-name-part taxon-name-part-type="genus" reg="Breviceps">B.</tp:taxon-name-part> <tp:taxon-name-part taxon-name-part-type="species" reg="adspersus">adspersus</tp:taxon-name-part></tp:taxon-name></italic></bold>
                </td><td rowspan="1" colspan="1">0.11</td><td rowspan="1" colspan="1">
                  <bold>0.01/0.01</bold>
                </td><td rowspan="1" colspan="1">0.09</td><td rowspan="1" colspan="1">0.08</td></tr><tr><td rowspan="1" colspan="1">
                  <bold><italic><tp:taxon-name><tp:taxon-name-part taxon-name-part-type="genus" reg="Breviceps">B.</tp:taxon-name-part> <tp:taxon-name-part taxon-name-part-type="species" reg="poweri">poweri</tp:taxon-name-part></tp:taxon-name></italic></bold>
                </td><td rowspan="1" colspan="1">0.12</td><td rowspan="1" colspan="1">0.11</td><td rowspan="1" colspan="1">
                  <bold>0.02/0.02</bold>
                </td><td rowspan="1" colspan="1">0.09</td></tr><tr><td rowspan="1" colspan="1">
                  <bold><italic><tp:taxon-name><tp:taxon-name-part taxon-name-part-type="genus" reg="Breviceps">B.</tp:taxon-name-part> <tp:taxon-name-part taxon-name-part-type="species" reg="mossambicus">mossambicus</tp:taxon-name-part></tp:taxon-name></italic></bold>
                </td><td rowspan="1" colspan="1">0.12</td><td rowspan="1" colspan="1">0.08</td><td rowspan="1" colspan="1">0.10</td><td rowspan="1" colspan="1">
                  <bold>0.01/0.01</bold>
                </td></tr></tbody></table></table-wrap><fn-group><fn id="en1"><p>We here provide only the usages that have been applied to Angola populations, albeit with some inherent uncertainty given the pervasive morphological similarity among members of the B. mossambicus group.</p></fn></fn-group></tp:treatment-sec><ref-list><ref id="B4"><mixed-citation xmlns:xlink="http://www.w3.org/1999/xlink" xlink:type="simple"><person-group><name name-style="western"><surname>Bocage</surname><given-names>JVB</given-names></name></person-group> (<year>1870</year>) <article-title>Description de un “saurien” nouveau de l’Afrique occidentale.</article-title><source>Jornal de Sciencias Mathematicas, Physicas e Naturaes</source><volume>3</volume>: <fpage>66</fpage>–<lpage>68</lpage>.</mixed-citation></ref><ref id="B5"><mixed-citation xmlns:xlink="http://www.w3.org/1999/xlink" xlink:type="simple"><person-group><name name-style="western"><surname>Bocage</surname><given-names>JVB</given-names></name></person-group> (<year>1873</year>) <article-title>Mélanges erpétologiques. II. Sur quelques reptiles et batraciens nouveaux, rares ou peu connus d’Afrique occidental.</article-title><source>Jornal de Sciencias Mathematicas, Physicas e Naturaes</source><volume>4</volume>: <fpage>209</fpage>–<lpage>227</lpage>.</mixed-citation></ref><ref id="B6"><mixed-citation xmlns:xlink="http://www.w3.org/1999/xlink" xlink:type="simple"><person-group><name name-style="western"><surname>Bocage</surname><given-names>JVB</given-names></name></person-group> (<year>1895</year>) <source>Herpétologie d’Angola et du Congo.</source><publisher-name>Ministério da Marinha e das Colónias</publisher-name>, <publisher-loc>Lisbonne, Portugal</publisher-loc>, <size units="page">203 pp</size>. [20 pls]</mixed-citation></ref><ref id="B45"><mixed-citation xmlns:xlink="http://www.w3.org/1999/xlink" xlink:type="simple"><person-group><name name-style="western"><surname>Parker</surname><given-names>HW</given-names></name></person-group> (<year>1934</year>) <source>A monograph of the frogs of the family <tp:taxon-name><tp:taxon-name-part taxon-name-part-type="family">Microhylidae</tp:taxon-name-part></tp:taxon-name>.</source><publisher-name>Trustees of the British Museum</publisher-name>, <publisher-loc>London</publisher-loc>, <size units="page">208 pp</size>.</mixed-citation></ref><ref id="B33"><mixed-citation xmlns:xlink="http://www.w3.org/1999/xlink" xlink:type="simple"><person-group><name name-style="western"><surname>Laurent</surname><given-names>RF</given-names></name></person-group> (<year>1964</year>) <article-title>Reptiles et amphibiens de l’Angola. (Troisème contribution).</article-title><source>Publicações Culturais da Companhia de Diamantes de Angola</source><volume>67</volume>: <fpage>1</fpage>–<lpage>165</lpage>.</mixed-citation></ref><ref id="B9"><mixed-citation xmlns:xlink="http://www.w3.org/1999/xlink" xlink:type="simple"><person-group><name name-style="western"><surname>Cei</surname><given-names>JM</given-names></name></person-group> (<year>1977</year>) <article-title>Chaves para uma identificação preliminar dos batráquios anuros da R. P. de Angola.</article-title><source>Boletim da Sociedade Portuguesa de Ciências Naturais</source><volume>17</volume>: <fpage>5</fpage>–<lpage>26</lpage>.</mixed-citation></ref><ref id="B55"><mixed-citation xmlns:xlink="http://www.w3.org/1999/xlink" xlink:type="simple"><person-group><name name-style="western"><surname>Ruas</surname><given-names>C</given-names></name></person-group> (<year>1996</year>) <article-title>Contribuição para o conhecimento da fauna de batráquios de Angola. Parte I: Famílias <tp:taxon-name><tp:taxon-name-part taxon-name-part-type="family">Pipidae</tp:taxon-name-part></tp:taxon-name>, <tp:taxon-name><tp:taxon-name-part taxon-name-part-type="family">Bufonidae</tp:taxon-name-part></tp:taxon-name>, <tp:taxon-name><tp:taxon-name-part taxon-name-part-type="family">Microhylidae</tp:taxon-name-part></tp:taxon-name>, <tp:taxon-name><tp:taxon-name-part taxon-name-part-type="family">Ranidae</tp:taxon-name-part></tp:taxon-name>, <tp:taxon-name><tp:taxon-name-part taxon-name-part-type="family">Hemisidae</tp:taxon-name-part></tp:taxon-name> e <tp:taxon-name><tp:taxon-name-part taxon-name-part-type="family">Arthroleptidae</tp:taxon-name-part></tp:taxon-name>.</article-title><source>Garcia de Orta, Séria de Zoologia</source><volume>21</volume>(<issue>1</issue>): <fpage>19</fpage>–<lpage>41</lpage>.</mixed-citation></ref><ref id="B52"><mixed-citation xmlns:xlink="http://www.w3.org/1999/xlink" xlink:type="simple"><person-group><name name-style="western"><surname>Poynton</surname><given-names>JC</given-names></name></person-group> (<year>1982</year>) <article-title>On species pairs among Southern African amphibians.</article-title><source>African Journal of Zoology</source><volume>17</volume>: <fpage>67</fpage>–<lpage>74</lpage>. <ext-link xlink:type="simple" ext-link-type="doi" xlink:href="10.1080/02541858.1982.11447782">https://doi.org/10.1080/02541858.1982.11447782</ext-link></mixed-citation></ref><ref id="B56"><mixed-citation xmlns:xlink="http://www.w3.org/1999/xlink" xlink:type="simple"><person-group><name name-style="western"><surname>Ruas</surname><given-names>C</given-names></name></person-group> (<year>2002</year>) <article-title>Batráquios de Angola em colecção no Centro de Zoologia.</article-title><source>Garcia de Orta, Série de Zoologia</source><volume>24</volume>(<issue>1–2</issue>): <fpage>139</fpage>–<lpage>146</lpage>.</mixed-citation></ref><ref id="B53"><mixed-citation xmlns:xlink="http://www.w3.org/1999/xlink" xlink:type="simple"><person-group><name name-style="western"><surname>Poynton</surname><given-names>JC</given-names></name><name name-style="western"><surname>Broadley</surname><given-names>DG</given-names></name></person-group> (<year>1985</year>) <article-title><tp:taxon-name><tp:taxon-name-part taxon-name-part-type="class">Amphibia</tp:taxon-name-part></tp:taxon-name> Zambesiaca 1. <tp:taxon-name><tp:taxon-name-part taxon-name-part-type="family">Scolecomorphidae</tp:taxon-name-part></tp:taxon-name>, <tp:taxon-name><tp:taxon-name-part taxon-name-part-type="family">Pipidae</tp:taxon-name-part></tp:taxon-name>, <tp:taxon-name><tp:taxon-name-part taxon-name-part-type="family">Microhylidae</tp:taxon-name-part></tp:taxon-name>, <tp:taxon-name><tp:taxon-name-part taxon-name-part-type="family">Hemisidae</tp:taxon-name-part></tp:taxon-name>, <tp:taxon-name><tp:taxon-name-part taxon-name-part-type="family">Arthroleptidae</tp:taxon-name-part></tp:taxon-name>.</article-title><source>Annals of the Natal Museum</source><volume>26</volume>: <fpage>503</fpage>–<lpage>553</lpage>.</mixed-citation></ref><ref id="B35"><mixed-citation xmlns:xlink="http://www.w3.org/1999/xlink" xlink:type="simple"><person-group><name name-style="western"><surname>Marques</surname><given-names>MP</given-names></name><name name-style="western"><surname>Ceríaco</surname><given-names>LMP</given-names></name><name name-style="western"><surname>Blackburn</surname><given-names>DC</given-names></name><name name-style="western"><surname>Bauer</surname><given-names>AM</given-names></name></person-group> (<year>2018</year>) <source>Diversity and distribution of the amphibians and terrestrial reptiles of Angola: Atlas of historical and bibliographic records (1840–2017).</source><publisher-name>Proceedings of the California Academy of Sciences Series 4 65</publisher-name>, <publisher-loc>Supplement II</publisher-loc>, <size units="page">501 pp</size>.</mixed-citation></ref><ref id="B14"><mixed-citation xmlns:xlink="http://www.w3.org/1999/xlink" xlink:type="simple"><person-group><name name-style="western"><surname>Ceríaco</surname><given-names>LMP</given-names></name><name name-style="western"><surname>Agarwal</surname><given-names>I</given-names></name><name name-style="western"><surname>Marques</surname><given-names>MP</given-names></name><name name-style="western"><surname>Bauer</surname><given-names>AM</given-names></name></person-group> (<year>2020</year>) <article-title>A review of the genus <italic><tp:taxon-name><tp:taxon-name-part taxon-name-part-type="genus">Hemidactylus</tp:taxon-name-part></tp:taxon-name></italic> Goldfuss, 1820 (<tp:taxon-name><tp:taxon-name-part taxon-name-part-type="order">Squamata</tp:taxon-name-part></tp:taxon-name>: <tp:taxon-name><tp:taxon-name-part taxon-name-part-type="family">Gekkonidae</tp:taxon-name-part></tp:taxon-name>) from Angola, with the description of two new species.</article-title><source>Zootaxa</source><volume>4746</volume>: <fpage>1</fpage>–<lpage>71</lpage>. <ext-link xlink:type="simple" ext-link-type="doi" xlink:href="10.11646/zootaxa.4746.1.1">https://doi.org/10.11646/zootaxa.4746.1.1</ext-link></mixed-citation></ref><ref id="B3"><mixed-citation xmlns:xlink="http://www.w3.org/1999/xlink" xlink:type="simple"><person-group><name name-style="western"><surname>Baptista</surname><given-names>N</given-names></name><name name-style="western"><surname>Conradie</surname><given-names>W</given-names></name><name name-style="western"><surname>Vaz Pinto</surname><given-names>P</given-names></name><name name-style="western"><surname>Branch</surname><given-names>WR</given-names></name></person-group> (<year>2019</year>) <source>The amphibians of Angola: Early studies and the current state of knowledge. In: Huntley BJ, Russo V, Lages F, Ferrand de Almeida N (Eds) Biodiversity in Angola. Science &amp; Conservation: A Modern Synthesis: 243–281.</source><publisher-name>Cham</publisher-name>, <publisher-loc>Switzerland, Springer Open. XVIII</publisher-loc>, <size units="page">549 pp</size>. <ext-link xlink:type="simple" ext-link-type="doi" xlink:href="10.1007/978-3-030-03083-4_12">https://doi.org/10.1007/978-3-030-03083-4_12</ext-link></mixed-citation></ref><ref id="B51"><mixed-citation xmlns:xlink="http://www.w3.org/1999/xlink" xlink:type="simple"><person-group><name name-style="western"><surname>Poynton</surname><given-names>JC</given-names></name></person-group> (<year>1964</year>) <article-title>The <tp:taxon-name><tp:taxon-name-part taxon-name-part-type="class">Amphibia</tp:taxon-name-part></tp:taxon-name> of Southern Africa: a faunal study.</article-title><source>Annals of the Natal Museum</source><volume>17</volume>: <fpage>1</fpage>–<lpage>334</lpage>.</mixed-citation></ref><ref id="B41"><mixed-citation xmlns:xlink="http://www.w3.org/1999/xlink" xlink:type="simple"><person-group><name name-style="western"><surname>Minter</surname><given-names>LR</given-names></name><name name-style="western"><surname>Netherlands</surname><given-names>EC</given-names></name><name name-style="western"><surname>Du</surname><given-names>Preez LH</given-names></name></person-group> (<year>2017</year>) <article-title>Uncovering a hidden diversity: two new species of <italic><tp:taxon-name><tp:taxon-name-part taxon-name-part-type="genus">Breviceps</tp:taxon-name-part></tp:taxon-name></italic> (<tp:taxon-name><tp:taxon-name-part taxon-name-part-type="order">Anura</tp:taxon-name-part></tp:taxon-name>: <tp:taxon-name><tp:taxon-name-part taxon-name-part-type="family">Brevicipitidae</tp:taxon-name-part></tp:taxon-name>) from northern KwaZulu-Natal, South Africa.</article-title><source>Zootaxa</source><volume>4300</volume>: <fpage>195</fpage>–<lpage>216</lpage>. <ext-link xlink:type="simple" ext-link-type="doi" xlink:href="10.11646/zootaxa.4300.2.3">https://doi.org/10.11646/zootaxa.4300.2.3</ext-link></mixed-citation></ref><ref id="B29"><mixed-citation xmlns:xlink="http://www.w3.org/1999/xlink" xlink:type="simple"><institution xlink:type="simple">IUCN</institution> [SSC Amphibian Specialist Group] (<year>2013a</year>) <italic><tp:taxon-name><tp:taxon-name-part taxon-name-part-type="genus">Breviceps</tp:taxon-name-part> <tp:taxon-name-part taxon-name-part-type="species">adspersus</tp:taxon-name-part></tp:taxon-name></italic>. The IUCN Red List of Threatened Species 2013: e.T57712A3061969. <ext-link xlink:type="simple" ext-link-type="doi" xlink:href="10.2305/IUCN.UK.2013-2.RLTS.T57712A3061969.en">https://doi.org/10.2305/IUCN.UK.2013-2.RLTS.T57712A3061969.en</ext-link> [downloaded on 01 April 2020]</mixed-citation></ref><ref id="B30"><mixed-citation xmlns:xlink="http://www.w3.org/1999/xlink" xlink:type="simple"><institution xlink:type="simple">IUCN</institution> [SSC Amphibian Specialist Group] (<year>2013b</year>) <italic><tp:taxon-name><tp:taxon-name-part taxon-name-part-type="genus">Breviceps</tp:taxon-name-part> <tp:taxon-name-part taxon-name-part-type="species">poweri</tp:taxon-name-part></tp:taxon-name></italic>. The IUCN Red List of Threatened Species 2013: e.T57718A18362273. <ext-link xlink:type="simple" ext-link-type="doi" xlink:href="10.2305/IUCN.UK.2013-2.RLTS.T57718A18362273.en">https://doi.org/10.2305/IUCN.UK.2013-2.RLTS.T57718A18362273.en</ext-link> [downloaded on 01 April 2020]</mixed-citation></ref><ref id="B44"><mixed-citation xmlns:xlink="http://www.w3.org/1999/xlink" xlink:type="simple"><person-group><name name-style="western"><surname>Nielsen</surname><given-names>SV</given-names></name><name name-style="western"><surname>Daniels</surname><given-names>SR</given-names></name><name name-style="western"><surname>Conradie</surname><given-names>W</given-names></name><name name-style="western"><surname>Heinicke</surname><given-names>MP</given-names></name><name name-style="western"><surname>Noonan</surname><given-names>BP</given-names></name></person-group> (<year>2018</year>) <article-title>Multilocus phylogenetics in a widespread African anuran lineage (<tp:taxon-name><tp:taxon-name-part taxon-name-part-type="family">Brevicipitidae</tp:taxon-name-part></tp:taxon-name>: <italic><tp:taxon-name><tp:taxon-name-part taxon-name-part-type="genus">Breviceps</tp:taxon-name-part></tp:taxon-name></italic>) reveals patterns of diversity reflecting geoclimatic change.</article-title><source>Journal of Biogeography</source><volume>45</volume>(<issue>9</issue>): <fpage>2067</fpage>–<lpage>2079</lpage>. <ext-link xlink:type="simple" ext-link-type="doi" xlink:href="10.1111/jbi.13394">https://doi.org/10.1111/jbi.13394</ext-link></mixed-citation></ref><ref id="B15"><mixed-citation xmlns:xlink="http://www.w3.org/1999/xlink" xlink:type="simple"><person-group><name name-style="western"><surname>Channing</surname><given-names>A</given-names></name></person-group> (<year>2012</year>) <article-title>A new species of Rain Frog from Namaqualand, South Africa (<tp:taxon-name><tp:taxon-name-part taxon-name-part-type="order">Anura</tp:taxon-name-part></tp:taxon-name>: <tp:taxon-name><tp:taxon-name-part taxon-name-part-type="family">Brevicipitidae</tp:taxon-name-part></tp:taxon-name>: <italic><tp:taxon-name><tp:taxon-name-part taxon-name-part-type="genus">Breviceps</tp:taxon-name-part></tp:taxon-name></italic>).</article-title><source>Zootaxa</source><volume>3381</volume>: <fpage>62</fpage>–<lpage>68</lpage>. <ext-link xlink:type="simple" ext-link-type="doi" xlink:href="10.11646/zootaxa.3381.1.4">https://doi.org/10.11646/zootaxa.3381.1.4</ext-link></mixed-citation></ref><ref id="B21"><mixed-citation xmlns:xlink="http://www.w3.org/1999/xlink" xlink:type="simple"><person-group><name name-style="western"><surname>Du Preez</surname><given-names>L</given-names></name><name name-style="western"><surname>Carruthers</surname><given-names>V</given-names></name></person-group> (<year>2017</year>) <source>Frogs of Southern Africa. A Complete Guide.</source><publisher-name>Struik Nature</publisher-name>, <publisher-loc>Cape Town</publisher-loc>, <size units="page">519 pp</size>.</mixed-citation></ref><ref id="B39"><mixed-citation xmlns:xlink="http://www.w3.org/1999/xlink" xlink:type="simple"><person-group><name name-style="western"><surname>Minter</surname><given-names>LR</given-names></name></person-group> (<year>1997</year>) <article-title>Advertisement call structure and morphology of <italic><tp:taxon-name><tp:taxon-name-part taxon-name-part-type="genus">Breviceps</tp:taxon-name-part> <tp:taxon-name-part taxon-name-part-type="species">mossambicus</tp:taxon-name-part></tp:taxon-name></italic> Peters and <italic><tp:taxon-name><tp:taxon-name-part taxon-name-part-type="genus">B.</tp:taxon-name-part> <tp:taxon-name-part taxon-name-part-type="species">poweri</tp:taxon-name-part></tp:taxon-name></italic> Parker (<tp:taxon-name><tp:taxon-name-part taxon-name-part-type="order">Anura</tp:taxon-name-part></tp:taxon-name>: <tp:taxon-name><tp:taxon-name-part taxon-name-part-type="family">Microhylidae</tp:taxon-name-part></tp:taxon-name>) from northern Mozambique.</article-title><source>Annals of the Natal Museum</source><volume>38</volume>: <fpage>5</fpage>–<lpage>19</lpage>.</mixed-citation></ref><ref id="B40"><mixed-citation xmlns:xlink="http://www.w3.org/1999/xlink" xlink:type="simple"><person-group><name name-style="western"><surname>Minter</surname><given-names>LR</given-names></name></person-group> (<year>2003</year>) <article-title>Two new cryptic species of <italic><tp:taxon-name><tp:taxon-name-part taxon-name-part-type="genus">Breviceps</tp:taxon-name-part></tp:taxon-name></italic> (<tp:taxon-name><tp:taxon-name-part taxon-name-part-type="order">Anura</tp:taxon-name-part></tp:taxon-name>: <tp:taxon-name><tp:taxon-name-part taxon-name-part-type="family">Microhylidae</tp:taxon-name-part></tp:taxon-name>) from southern Africa.</article-title><source>African Journal of Herpetology</source><volume>52</volume>(<issue>1</issue>): <fpage>9</fpage>–<lpage>21</lpage>. <ext-link xlink:type="simple" ext-link-type="doi" xlink:href="10.1080/21564574.2003.9635473">https://doi.org/10.1080/21564574.2003.9635473</ext-link></mixed-citation></ref><ref id="B24"><mixed-citation xmlns:xlink="http://www.w3.org/1999/xlink" xlink:type="simple"><person-group><name name-style="western"><surname>Grandvaux-Barbosa</surname><given-names>LA</given-names></name></person-group> (<year>1970</year>) <source>Carta Fitogeografica de Angola.</source><publisher-name>Instituto de Investigação Científica de Angola</publisher-name>, <publisher-loc>Luanda</publisher-loc>, <size units="page">323 pp</size>.</mixed-citation></ref><ref id="B43"><mixed-citation xmlns:xlink="http://www.w3.org/1999/xlink" xlink:type="simple"><institution xlink:type="simple">National Geographic Okavango Wilderness Project</institution> (<year>2017</year>) Initial Findings from Exploration of the Upper Catchments of the Cuito, Cuanavale, and Cuando Rivers, May 2015 to December 2016. Unpublished report.</mixed-citation></ref></ref-list></tp:taxon-treatment>
