# Supplementary material for: A new species of Rain Frog (Brevicipitidae, Breviceps) endemic to Angola
Source: Zookeys. 2020 Oct 27;979:133–60. doi: 10.3897/zookeys.979.56863 (PMC7609483; doi:10.3897/zookeys.979.56863)
Supplement: Supplementary material 1 — Table S1. Morphological data used to perform PCAs [file zookeys-979-133-s001.xlsx]

## Sheet: My_data-2.csv
Species	ID	Sex	SVL	HL	HW	ED	ES	IOD	IND	THL	CL	FT	F3L
Breviceps adspersus	PEM A13883	F	40.6	16.4	15.1	5.6	2.8	7.1	2.8	17.2	10.9	17.1	10.2
Breviceps adspersus	PEM A14226	F	44.6	16.4	12.6	5.1	2.6	5.3	2.7	14.7	11.4	16.1	9.9
Breviceps adspersus	PEM A4723	M	31.5	13.6	10.4	3.5	2.1	6.6	2.1	13	8.4	17.6	9
Breviceps adspersus	PEM A4800	F	34.3	12.6	10.4	4.1	2.1	5.3	1.8	13	9.4	16.1	8.7
Breviceps adspersus	PEM A8001	M	26.2	10.3	7.4	3	1.7	4.5	1.7	8.9	7.6	11.1	5.9
Breviceps adspersus	PEM A8002	F	39.1	15.3	11.1	4.7	2.6	6.5	2.8	13.2	9.6	18.6	9.3
Breviceps adspersus	PEM A9431	F	40.6	13.6	12.7	4.3	2	6.2	2.6	12.9	10.4	17.9	9.7
Breviceps adspersus	PEM A9433	M	26.6	11.5	8.8	3.5	2.3	5.3	2.2	10.1	7.8	13.4	6.8
Breviceps adspersus	PEM A9434	unk	30	12.5	10.3	3.5	2	5.7	2.2	11.6	8.6	16.1	8.5
Breviceps adspersus	PEM A9444	unk	37.7	15.5	12.4	3.6	2.3	6.5	2.6	11.7	10.6	18	9.6
Breviceps mossambicus	PEM A11021	M	17.6	6.7	6.6	2.3	0.9	3.3	1.5	6.3	4.9	6.2	4.9
Breviceps mossambicus	PEM A11310	M	25.7	9	8.8	3	1.7	4.4	1.5	10.1	7.1	10.7	7.2
Breviceps mossambicus	PEM A11362	M	22.7	8.9	7	3.1	1.7	4.3	1.8	9	7.3	8.2	6
Breviceps mossambicus	PEM A13725	M	24.2	8.8	8.4	3.1	1.5	4.1	1.8	10	7.6	10.7	6.7
Breviceps mossambicus	PEM A13726	M	22.3	8.4	7.5	3.2	1.2	3.9	1.3	9.2	6.8	10.3	6.5
Breviceps mossambicus	PEM A13952	M	26.1	10.2	8.5	3.2	1.5	4.1	1.7	9.2	8.3	10.4	6.5
Breviceps mossambicus	PEM A13956	F	39.6	14.1	13.1	4.6	1.7	6.1	2.3	13.9	11.7	15.7	10.4
Breviceps mossambicus	PEM A14008	unk	20.1	7.5	6.8	2.5	1.3	3.7	1.4	7	6.4	9.3	5.8
Breviceps mossambicus	PEM A6717	F	45.3	14.5	14.4	4.2	2.7	7.7	3.1	17.5	12.3	17	11.1
Breviceps mossambicus	PEM A7861	F	41.7	14.5	12.9	4.2	2.2	6.2	2.5	14.9	11.7	14.7	8.3
Breviceps ombelanonga	PEM A12770	F	30.1	12.7	7.9	3.6	2.2	5.8	2.2	5.6	5.3	6.6	4.5
Breviceps ombelanonga	PEM A12787	M	26.6	9.6	6.3	3.1	1.7	4.7	1.8	9.2	7.2	10.4	6.2
Breviceps ombelanonga	PEM A12800	M	25.4	10.8	6.9	3.4	2.1	5	1.6	9.7	7.3	9.8	5.8
Breviceps ombelanonga	SAIAB 204537	M	26.5	9.3	7	2.8	2.1	4.8	2	8.1	6.8	9.7	6
Breviceps ombelanonga	UF Herp 187172	M	30.5	7.2	9.04	2.7	2	5.4	1.9	9.5	8.5	10.6	6.4
Breviceps ombelanonga	UF Herp 187173	M	27.5	7.3	8.79	2.8	2	5.2	1.9	9.3	8.3	10.7	6.2
Breviceps poweri	PEM A13957	M	30.8	11.8	10.4	3.9	1.7	5.7	2.4	11.4	8.7	12.1	8.1
Breviceps poweri	PEM A2794	F	35.4	14.5	12.6	4.1	1.7	5.7	2.5	10.4	10.3	12.3	10.3
Breviceps poweri	PEM A4735	F	27.4	11.1	9.9	3.7	2	5.1	2	9.8	8.5	11.1	7.8
Breviceps poweri	PEM A8453	F	52.4	16.2	16.3	5	2.4	7.4	2.7	18.9	14.8	19.8	12
Breviceps poweri	PEM A8454	M	31.3	10.1	11	3.1	1.6	4.9	1.6	12.2	9.8	12.2	8
Breviceps poweri	PEM A8455	M	35.1	11.8	11.6	3.4	1.7	5.2	2	11.6	10.9	14	8.6
Breviceps poweri	PEM A8456	F	36.2	12.6	13.2	3.6	2	5.5	2	13.9	11.1	14.9	9
